# Supplementary material for: A Study of the Lipidomic Profiles of the CAL-27 and HOK Cell Lines Using EMS Spectra
Source: Front Oncol. 2021 Dec 22;11:771337. doi: 10.3389/fonc.2021.771337 (PMC8727700; doi:10.3389/fonc.2021.771337)
Supplement: Supplementary Table 1 — Relative quantifications of 100 differential expressed lipids in CAL-27 cell line versus HOK cell line in positive mode. [file DataSheet_1.xlsx]

## Sheet: file explanation
表头名称	描述
id	该物质在本次定性分析中的唯一数据编号
MS2 name	二级质谱定性匹配分析得到的物质名称
MS2 score	二级匹配的打分，取值[0, 1]，越大越好
type	匹配模式，包括二级正/反向匹配（MS2 forward/reverse）一级平均分子量/单同位素分子量匹配和无匹配等多种情况
mz	物质特征离子的质荷比
rt	该物质的色谱保留时间
MEAN OO	该物质在该组对比内的一个实验组的相对定量值均值
MEAN XX	该物质在该组对比内的另一个实验组的相对定量值均值
VIP	该物质在该组对比的OPLS-DA模型得到的变量投影重要度
P-VALUE	该物质在该组对比的t检验得到的P值，P值 = 假设是正确但是被拒绝的概率 = 阴性结果个数/结果总个数，是对与样本数据的一个检验概率
Q-VALUE	假设检验统计量（P值）经多重假设检验校正之后的结果，Q值 = 被拒绝但却是正确的概率 = 假阳性结果个数/推测为阳性结果的个数，是对统计检验得到的推论的一种检验概率，对P值的再统计
FOLD CHANGE	该物质在该组对比两组实验间的倍数关系
LOG_FOLDCHANGE	FOLD CHANGE取以2为底的对数
	本次差异代谢物筛选条件为VIP大于1且P-value小于0.05

## Sheet: CAL-27 vs HOK
Table 1. Relative quantifications of 100 differential expressed lipids in CAL-27 cell line versus HOK cell line in positive mode.
Lipid Species	m/z	rt	MS2 score	MEAN CAL-27	MEAN HOK	VIP	P-VALUE	Q-VALUE	FOLD CHANGE	LOG_FOLDCHANGE
PC(16:0/0:0)	496.338	87.619	0.9373	0.00199165	0.000815378	1.16176	0.0396013	0.0326514	2.44261	1.28842
PC(18:0/0:0)	524.369	118.115	0.9231	0.00143276	0.000515871	1.22674	0.010616	0.0169157	2.77736	1.47372
PC(20:2/0:0)	548.368	96.487	0.7197	4.93583e-05	2.27449e-05	1.1437	0.0372374	0.0317091	2.17008	1.11775
PC(24:0/0:0)	608.463	273.376	0.8207	0.000149509	7.59174e-05	1.01383	0.0232244	0.0252524	1.96937	0.977734
PC(25:0/0:0)	622.479	245.206	0.6816	0.000363933	0.000107237	1.21266	0.00112392	0.0039222	3.39371	1.76287
PC(26:0/0:0)	636.495	273.376	0.6745	0.00022234	0.000105912	1.02614	0.0489728	0.0358645	2.09929	1.0699
PC(P-16:0/2:0)	522.354	88.026	0.9642	0.00293679	0.00153694	1.11491	0.0260169	0.0264296	1.9108	0.93418
PC(P-16:0/3:0)	536.369	103.761	0.9599	6.19019e-05	2.30684e-05	1.25601	0.00113243	0.00392966	2.68341	1.42407
PC(P-18:0/2:0)	550.384	120.68	0.7346	0.000250403	5.06972e-05	1.25647	0.00173829	0.00473947	4.93919	2.30428
PC(P-18:0/14:1)	716.56	362.653	0.9337	0.00717478	0.0122408	1.24703	0.0161601	0.0213751	0.586136	-0.770692
PC(P-20:0/12:0)	718.566	367.558	0.9414	0.0248793	0.00880073	1.02553	0.0389667	0.0324044	2.82696	1.49925
PC(P-16:0/18:4)	738.544	363.673	0.9118	0.00148989	0.00664854	1.27497	4.25127e-06	0.000273401	0.224092	-2.15784
PC(P-20:0/14:0)	746.6	421.22	0.9247	0.224612	0.0742199	1.21146	0.000654127	0.00332011	3.02631	1.59756
PC(P-18:0/17:2)	756.589	437.488	0.9146	0.00233511	0.00115468	1.20361	0.000933836	0.00373046	2.0223	1.016
PC(P-16:0/20:5)	764.561	323.233	0.914	0.00166322	0.00279532	1.24802	0.0172792	0.0220975	0.595002	-0.749034
PC(P-18:0/18:4)	766.577	355.727	0.9203	0.0113755	0.0236001	1.16303	0.0362112	0.0312804	0.482012	-1.05286
PC(P-20:0/16:1)	772.621	422.493	0.7089	0.0413114	0.0174041	1.19732	0.000876599	0.00366136	2.37366	1.24711
PC(P-20:0/16:0)	774.638	484.853	0.9173	0.0507649	0.00785007	1.23941	0.000141864	0.0016529	6.4668	2.69305
PC(P-20:0/18:3)	796.62	492.774	0.8137	0.00129472	0.000641318	1.18068	0.00459861	0.00942006	2.01885	1.01353
PC(P-20:0/18:1)	800.654	486.676	0.9102	0.0084026	0.00110867	1.24302	0.00108428	0.00388632	7.579	2.92201
PC(P-18:0/22:6)	818.609	358.367	0.7922	0.0109983	0.00617236	1.226	0.000687465	0.00338031	1.78187	0.833391
PC(P-20:0/20:5)	820.622	366.203	0.9133	0.00540595	0.00254423	1.25717	0.000186842	0.00178299	2.12479	1.08732
PC(P-20:0/20:3)	824.654	477.142	0.9034	0.00277917	0.000862066	1.23798	0.000155113	0.00169167	3.22384	1.68878
PC(P-20:0/20:2)	826.679	434.794	0.9124	0.000267834	0.000555669	1.24822	0.000473301	0.00291158	0.482003	-1.05288
PC(P-20:0/20:1)	828.693	466.869	0.9046	0.000322849	0.000617713	1.10029	0.0186021	0.022892	0.522653	-0.936076
PC(P-20:0/22:2)	854.7	570.091	0.9029	0.000375255	0.000165987	1.16993	0.0156081	0.0210002	2.26075	1.1768
PC(P-20:0/24:4)	878.701	552.201	0.6468	0.000338672	9.60834e-05	1.22903	0.000238924	0.00202667	3.52477	1.81753
Sphingosine(18:1)	300.286	100.175	0.6608	0.00108192	0.000320778	1.15358	0.00173172	0.00473255	3.37279	1.75394
Sphingosine(18:0)	302.302	110.78	0.6121	0.000543748	0.000242429	1.08949	0.00788605	0.013974	2.24292	1.16538
Sphingosine(20:0)	330.333	120.159	0.6569	0.00127674	0.000129758	1.22923	7.1625e-06	0.000273401	9.8394	3.29857
Cer(d18:1/14:0)	510.486	320.972	0.7981	0.000143198	0.00027312	1.26881	6.25209e-05	0.00123306	0.524304	-0.931525
Cer(d17:1/16:0)	524.501	345.149	0.9018	0.000175046	0.000251834	1.18615	0.0151068	0.0206483	0.695086	-0.524737
Cer(d18:0/16:0)	540.532	385.684	0.6252	0.0011571	0.0015891	1.1315	0.0194757	0.0233846	0.728146	-0.4577
Cer(d18:1/17:0)	552.533	390.649	0.9265	0.000120749	0.000194389	1.24217	0.000490192	0.00295694	0.621169	-0.686941
Cer(d17:1/20:0)	580.564	432.199	0.7025	4.24851e-05	2.2527e-05	1.08006	0.0185497	0.0228617	1.88597	0.915303
Cer(d18:1/20:0)	594.579	451.638	0.8732	0.000562254	0.000246045	1.13943	0.00275544	0.00641594	2.28517	1.1923
Cer(d17:1/24:1)	634.611	468.992	0.7615	0.00057565	0.000344033	1.13383	0.00757605	0.0135978	1.67324	0.742644
Cer(d19:1/26:1)	690.673	529.548	0.7256	0.000105798	5.89923e-05	1.01089	0.0230715	0.0251831	1.79343	0.842721
SM(d15:1/20:0)	717.591	338.108	0.6648	0.00166004	0.00673919	1.23255	0.0454388	0.0347409	0.246326	-2.02136
SM(d15:0/26:0)	803.696	505.808	1	0.000466283	0.000925105	1.06631	0.047026	0.0352575	0.504033	-0.98841
SM(d19:0/24:4)	823.679	581.244	0.9916	0.000245244	0.000347413	1.10687	0.0342524	0.030427	0.705916	-0.502432
SM(d18:1/26:1)	841.716	609.119	0.9916	0.00014836	0.000213126	1.23741	0.0015771	0.00455994	0.696115	-0.522602
Cer(t18:0/24:1)	666.646	565.08	0.8682	0.000151726	2.72212e-05	1.16106	0.0038816	0.00823138	5.57384	2.47867
Cer(t18:0/24:0)	668.662	589.895	0.7071	3.47737e-05	1.85834e-05	1.01807	0.0421605	0.0336065	1.87122	0.903981
DG(16:1/16:1)	582.507	366.22	0.6221	0.00038578	0.000856929	1.23926	0.0302318	0.0285142	0.450189	-1.1514
DG(17:2/18:1)	622.547	445.475	0.7112	0.000455292	0.000323743	1.03452	0.0440097	0.034258	1.40634	0.491947
DG(18:1/18:1)	638.572	445.783	0.6188	0.0342257	0.0168397	1.19278	0.00642725	0.0121146	2.03244	1.02321
DG(16:0/22:5)	660.555	405.65	0.8936	0.000953616	0.00201996	1.15136	0.0256619	0.0262885	0.472098	-1.08284
DG(18:1/20:3)	662.57	424.259	0.8593	0.000813418	0.00114736	1.09822	0.0310348	0.0289149	0.70895	-0.496244
DG(22:4/17:2)	672.554	406.448	0.9254	4.4251e-05	0.000100012	1.11067	0.0113115	0.0175727	0.442458	-1.17639
DG(19:0/20:4)	676.591	537.745	0.7342	1.59472e-05	3.84387e-05	1.20873	0.00866852	0.0148825	0.414872	-1.26926
DG(18:0/22:5)	688.599	517.962	0.7863	9.64567e-05	0.000214094	1.14881	0.0330395	0.0298738	0.450535	-1.15029
DG(18:1/22:1)	694.634	510.316	0.9168	0.000602615	0.000224918	1.225	0.0107982	0.0170911	2.67927	1.42184
DG(20:1/22:6)	712.592	121.094	0.8089	0.000220171	8.59634e-05	1.11002	0.00669499	0.0124734	2.56121	1.35683
DG(20:0/21:0)	712.679	508.782	0.8089	4.43312e-05	8.37461e-05	1.10713	0.0344265	0.0305048	0.529352	-0.917701
HexCer(d18:1/16:0)	700.573	317.169	0.9948	0.000609261	0.00168896	1.26335	0.000809552	0.00357196	0.360732	-1.471
HexCer(d15:1/20:0)	714.588	340.081	0.7374	6.66274e-05	0.000174606	1.18187	0.0152402	0.020743	0.381586	-1.38992
HexCer(d18:1/22:0)	784.665	442.788	0.9262	0.000952235	0.00253435	1.1805	0.02128	0.0243299	0.375731	-1.41223
TG(12:0/14:0/16:0)	740.676	575.588	0.9559	0.000125215	6.20614e-05	1.23575	0.000492667	0.00296343	2.0176	1.01264
TG(14:0/16:1/14:0)	766.684	554.709	0.9512	2.5864e-05	1.51773e-05	1.24666	0.0030133	0.00676594	1.70413	0.769036
TG(14:0/16:0/16:0)	796.741	618.499	0.9489	0.00382796	0.00204138	1.20472	0.00295403	0.00668773	1.87518	0.907029
TG(16:0/16:0/16:0)	824.763	618.258	0.9538	0.00210851	0.00167631	1.06075	0.0337126	0.0301832	1.25783	0.330936
TG(16:1/16:1/20:5)	866.73	611.558	0.8591	0.000134079	0.000219375	1.20278	0.0479528	0.03555	0.611189	-0.71031
TG(16:0/16:1/20:5)	868.747	628.703	0.6155	0.000213617	0.000424626	1.25428	0.00155359	0.00453193	0.50307	-0.991169
TG(16:0/16:0/20:5)	870.756	594.832	0.8394	0.00178999	0.00293305	1.14157	0.0172432	0.0220749	0.610285	-0.712445
TG(16:0/18:0/18:0)	880.826	654.058	0.9414	0.00353375	0.00539803	1.20697	0.00948341	0.0157704	0.654636	-0.611234
TG(16:0/17:1/20:4)	884.778	654.933	0.8569	0.000337902	0.000951492	1.21747	0.00147647	0.00443644	0.355128	-1.49359
TG(17:0/18:0/18:1)	892.837	660.323	0.734	0.00254451	0.00551926	1.21263	0.0496913	0.0360814	0.461023	-1.11709
TG(18:0/18:0/18:1)	906.844	654.058	0.8205	0.00448928	0.00774747	1.11369	0.0496116	0.0360575	0.57945	-0.787243
TG(16:1/18:3/22:6)	916.742	552.684	0.6659	4.15107e-05	0.000158847	1.22982	0.0355161	0.030983	0.261325	-1.93609
TG(17:1/18:2/22:6)	932.781	633.299	0.7411	6.87444e-05	0.000404814	1.26381	0.000821462	0.00358857	0.169817	-2.55795
TG(17:1/18:1/22:5)	936.783	573.699	0.8519	0.000113638	0.000190315	1.21619	0.0292314	0.028001	0.597106	-0.74394
TG(17:0/18:2/22:3)	940.834	635.583	0.9372	0.000504201	0.00159577	1.20733	0.0147327	0.0203784	0.315961	-1.66218
TG(17:1/18:1/22:2)	942.85	649.476	0.9367	0.000543352	0.00114784	1.24919	0.00087704	0.00366192	0.47337	-1.07896
TG(18:0/18:1/22:3)	956.867	656.734	0.6356	0.00129676	0.00294067	1.17926	0.0185556	0.0228651	0.440973	-1.18124
TG(18:0/18:0/22:0)	964.919	654.293	0.9541	0.000245472	0.000365294	1.14433	0.0237316	0.0254784	0.671985	-0.573499
TG(18:1/19:0/22:4)	968.867	651.452	0.6596	0.000184849	0.000479221	1.16537	0.0158604	0.0211731	0.385728	-1.37434
TG(18:1/20:3/22:6)	972.805	592.617	0.6842	0.000519742	0.00160139	1.14493	0.0252725	0.0261311	0.324556	-1.62346
TG(18:0/20:1/22:5)	980.859	631.567	0.7859	0.000170156	0.000774516	1.24358	0.0419583	0.0335333	0.219693	-2.18644
TG(18:1/20:0/22:5)	980.869	647.564	0.6591	0.000384589	0.00333661	1.25997	0.0264506	0.0265986	0.115263	-3.11699
TG(20:0/20:1/20:4)	982.885	658.485	0.9627	0.000457295	0.0031304	1.26088	0.0270627	0.0268315	0.146082	-2.77515
TG(20:0/20:0/20:0)	992.955	709.638	0.966	0.000422907	0.0015	1.21518	0.00860057	0.0148059	0.281938	-1.82655
TG(18:0/22:5/22:6)	998.82	599.657	0.8494	0.000212486	0.00134828	1.18541	0.0141638	0.0199553	0.157598	-2.66568
TG(20:4/20:4/22:1)	1002.85	623.84	0.96	0.000132012	0.000901214	1.24043	0.0394726	0.0326017	0.146482	-2.7712
TG(18:0/22:4/22:5)	1002.85	681.204	0.8071	2.74211e-05	0.000725685	1.27202	0.0144145	0.0201436	0.0377865	-4.72599
TG(18:1/22:2/22:5)	1004.87	634.444	0.767	0.000130444	0.00101591	1.26025	0.0199796	0.023658	0.128401	-2.96127
TG(18:1/22:1/22:5)	1006.88	647.834	0.6469	0.00013364	0.00119984	1.25869	0.0015011	0.00446755	0.111381	-3.16642
TG(18:1/22:3/22:2)	1008.9	662.375	0.6581	0.00031096	0.00173418	1.25492	0.0323465	0.0295488	0.179312	-2.47945
TG(18:1/22:0/22:5)	1008.91	703.084	0.6031	3.37999e-05	0.000153671	1.24016	8.81086e-05	0.0014204	0.21995	-2.18476
TG(20:1/20:3/22:1)	1010.92	672.99	0.775	0.000412497	0.00194075	1.24249	0.0498782	0.0361373	0.212545	-2.23416
TG(20:1/20:1/22:1)	1014.94	637.905	0.8506	5.42246e-05	0.00012344	1.22699	0.00382639	0.00814307	0.439279	-1.18679
TG(20:1/22:6/22:6)	1022.82	586.424	0.8366	2.65099e-05	0.000132962	1.25673	0.0225445	0.0249403	0.19938	-2.32641
TG(20:0/22:6/22:6)	1024.83	599.876	0.7115	3.87308e-05	0.00028737	1.24209	0.00269089	0.00632423	0.134777	-2.89136
TG(20:1/22:5/22:5)	1026.85	609.226	0.8302	3.45094e-05	0.000408517	1.25165	0.0231736	0.0252294	0.0844748	-3.56534
TG(20:0/22:5/22:5)	1028.87	623.755	0.8405	4.86007e-05	0.000510219	1.2361	0.0459985	0.0349254	0.0952544	-3.39207
TG(20:0/21:0/22:1)	1032.99	682.025	0.6639	0.00011496	0.000236606	1.2423	0.00263737	0.00624688	0.485871	-1.04135
TG(21:0/21:0/21:0)	1035.01	708.48	0.7191	8.45089e-05	0.000144645	1.20197	0.00232345	0.00576768	0.58425	-0.775343
TG(22:1/22:5/22:5)	1054.88	625.273	0.8445	2.25576e-05	0.000206662	1.26931	0.00845672	0.0146422	0.109152	-3.19559
TG(22:0/22:5/22:5)	1056.9	623.475	0.6591	2.69267e-05	8.54511e-05	1.27081	0.000102554	0.00149877	0.315113	-1.66606
TG(22:0/22:1/22:1)	1073.03	729.7	0.8427	0.000135776	0.000426143	1.20749	0.0110223	0.0173036	0.318617	-1.65011
