# Supplementary material for: A Study of the Lipidomic Profiles of the CAL-27 and HOK Cell Lines Using EMS Spectra
Source: Front Oncol. 2021 Dec 22;11:771337. doi: 10.3389/fonc.2021.771337 (PMC8727700; doi:10.3389/fonc.2021.771337)
Supplement: Supplementary Table 2 — Relative quantifications of 248 differential expressed lipids in CAL-27 cell line versus HOK cell line in negative mode. [file DataSheet_2.xlsx]

## Sheet: CAL-27 vs HOK
Table 2. Relative quantifications of 248 differential expressed lipids in CAL-27 cell line versus HOK cell line in negative mode.
Lipid Species	m/z	RT	MS2 score2	Mean CAL-27	Mean HOK	VIP	P-value	Q-value	Fold change	LOG_fold change
PC(O-14:1/0:0)	496.3	79.688	0.7566	7.95556e-05	2.44837e-05	1.19533	0.000784644	0.0011101	3.24932	1.70014
PC(O-15:1/0:0)	510.315	89.201	0.8197	0.000242354	9.8667e-05	1.16351	0.00411672	0.00332404	2.45628	1.29648
PC(O-16:1/0:0)	524.331	101.925	0.9372	0.000547135	0.000231245	1.16139	0.00244346	0.00237837	2.36604	1.24248
PC(O-16:0/0:0)	526.347	104.322	0.9186	0.00158299	0.000139061	1.17335	0.00237712	0.00234221	11.3834	3.50886
PC(O-17:0/0:0)	540.361	120.992	0.9645	0.000123115	1.21341e-05	1.16845	0.00455043	0.00353408	10.1462	3.34286
PC(O-18:1/0:0)	552.362	106.983	0.9207	0.00062852	7.21114e-05	1.17423	7.2987e-05	0.000234607	8.71595	3.12366
PE(16:1/0:0)	450.259	48.8865	0.9922	9.70088e-05	5.69534e-05	1.16995	0.00318251	0.00280975	1.7033	0.768333
PE(16:0/0:0)	452.275	84.055	0.9922	0.00130473	0.000376134	1.21627	0.0100935	0.0065582	3.46878	1.79443
PE(17:1/0:0)	464.274	75.314	0.993	0.000178384	9.12249e-05	1.18996	0.000613569	0.000946548	1.95543	0.967487
PE(17:0/0:0)	466.304	111.436	0.9861	0.00197822	0.000516785	1.2221	1.23707e-05	9.2302e-05	3.82795	1.93657
PE(18:1/0:0)	478.291	84.945	0.9937	0.00757747	0.00334709	1.21399	0.000116799	0.000305492	2.2639	1.17881
PE(18:0/0:0)	480.302	84.885	0.9991	0.000564294	0.000232338	1.16133	0.00508135	0.00377035	2.42876	1.28022
PE(19:0/0:0)	494.32	126.305	0.9943	0.000131704	3.65935e-05	1.21076	0.000343303	0.000626431	3.5991	1.84764
PE(20:2/0:0)	504.305	91.742	0.9688	0.00014612	6.61978e-05	1.10808	0.0138389	0.00837573	2.20733	1.1423
PE(20:1/0:0)	506.331	210.194	0.8899	3.56213e-05	1.07746e-05	1.12548	0.0223241	0.011716	3.30604	1.7251
PE(20:0/0:0)	508.337	149.076	0.9381	0.00024557	6.13383e-05	1.20135	0.00267313	0.00249703	4.00354	2.00128
PE(22:1/0:0)	534.351	150.693	0.9956	0.000276433	4.51308e-05	1.22014	6.17647e-05	0.000216331	6.12514	2.61474
PE(22:0/0:0)	536.369	197.092	0.9989	0.000307665	0.000121838	1.18451	0.000304686	0.000585176	2.5252	1.3364
PE(24:1/0:0)	562.382	197.908	0.995	0.000336781	4.87336e-05	1.21828	1.36981e-06	2.04731e-05	6.91065	2.78882
PE(24:0/0:0)	564.399	250.776	0.9193	0.000482909	0.00011866	1.2215	2.18802e-05	0.000120481	4.06969	2.02492
PE(P-16:0/0:0)	436.28	95.196	0.8657	0.0131839	0.00398798	1.17464	0.00106339	0.00138453	3.3059	1.72504
PE(P-17:0/0:0)	450.294	108.078	0.9167	0.000984638	0.000488523	1.15311	0.00373246	0.00312353	2.01554	1.01117
PE(P-18:1/0:0)	462.295	98.632	0.8962	0.00273567	0.000913437	1.13404	0.00171555	0.0019263	2.99492	1.58252
PE(P-18:0/0:0)	464.312	127.145	0.8888	0.00611356	0.00318865	1.14541	0.00367655	0.00309313	1.91729	0.939068
PE(P-20:0/0:0)	492.342	177.425	0.6952	0.00150737	0.000803993	1.20513	0.000188022	0.000429245	1.87485	0.906779
PG(16:1/0:0)	481.253	48.988	0.9498	7.13298e-05	2.51139e-05	1.12611	0.023654	0.0121607	2.84025	1.50602
PG(18:1/0:0)	509.284	64.7195	0.9563	0.000451838	0.000134493	1.11347	0.0326022	0.0151387	3.35957	1.74828
PG(18:0/0:0)	511.297	49.059	0.9567	5.75283e-05	2.84925e-05	1.07332	0.0224531	0.0117599	2.01907	1.01369
PG(20:3/0:0)	533.283	48.827	0.7823	7.42936e-05	2.87768e-05	1.05225	0.0270076	0.013298	2.58172	1.36833
PS(18:0/0:0)	524.295	81.368	0.8552	0.000437957	6.36712e-05	1.21579	0.0189072	0.0104837	6.87842	2.78208
PS(24:0/0:0)	608.387	183.472	0.9427	0.00011844	2.23765e-05	1.20916	0.0182796	0.010242	5.29307	2.4041
PI(16:1/0:0)	569.268	48.925	0.7058	0.000144565	4.35066e-05	1.1229	0.0230561	0.011963	3.32284	1.73242
PI(16:0/0:0)	571.283	48.653	0.8885	0.000109702	3.24458e-05	1.14815	0.0199427	0.0108716	3.38109	1.75749
PI(18:2/0:0)	595.284	48.916	0.817	0.000128918	3.2205e-05	1.12794	0.0252687	0.0126969	4.00305	2.0011
PI(18:1/0:0)	597.3	62.9645	0.9524	0.000400081	8.40111e-05	1.14748	0.0194923	0.0107045	4.76224	2.25164
PI(20:4/0:0)	619.284	48.988	0.841	0.00094046	0.000132398	1.12668	0.0211484	0.0113071	7.1033	2.82849
PI(20:3/0:0)	621.299	60.455	0.7537	0.000142579	1.59254e-05	1.19143	0.0436116	0.0185476	8.95291	3.16236
PI(20:2/0:0)	623.313	48.753	0.8956	7.53488e-05	9.90024e-06	1.19318	0.0374969	0.0166529	7.6108	2.92805
PI(22:4/0:0)	647.313	48.647	0.9277	3.52614e-05	6.32566e-06	1.17846	0.0411717	0.0177596	5.57434	2.4788
PE(16:0/20:5)	736.503	298.229	0.648	0.00114336	0.00064422	1.18508	0.00112796	0.00144576	1.77479	0.827651
PC(14:0/16:0)	750.521	251.76	0.9759	0.000174811	7.86176e-05	1.21932	1.74915e-05	0.000109564	2.22356	1.15287
PC(14:0/17:1)	762.513	299.054	0.985	0.0078569	0.00381576	1.03481	0.0452855	0.0190837	2.05907	1.04199
PC(13:0/18:1)	762.541	247.479	0.9853	9.93498e-05	0.000160459	1.0681	0.0310169	0.0146183	0.619158	-0.69162
PC(16:1/16:1)	774.526	287.404	0.9466	0.00951959	0.0153801	1.17868	0.00126628	0.00157072	0.618956	-0.69209
PC(16:0/16:1)	776.532	287.881	0.982	0.00143785	0.00171945	1.0697	0.026557	0.0131446	0.83623	-0.258029
PC(16:0/16:0)	778.554	359.988	0.9881	0.0176955	0.0150679	1.16375	0.00452699	0.00352314	1.17438	0.231902
PC(16:0/17:0)	792.56	345.628	0.9165	0.00154722	0.00100996	1.21018	0.00375796	0.00313729	1.53197	0.615386
PC(18:3/16:1)	798.523	280.079	0.9085	0.000437425	0.0010872	1.17782	0.0454475	0.0191351	0.402341	-1.31351
PC(16:1/18:2)	800.537	315.27	0.9563	0.0010562	0.00174203	1.20546	0.000794358	0.00111858	0.606304	-0.721888
PC(16:1/18:1)	802.568	419.12	0.9612	0.000448072	0.000388641	1.00595	0.0397495	0.0173062	1.15292	0.205294
PC(18:0/16:0)	806.584	412.81	0.9862	0.00333097	0.00779535	1.22089	3.03876e-05	0.00014681	0.427302	-1.22667
PC(17:1/18:2)	814.552	331.26	0.8305	0.000903868	0.000604729	1.22255	8.33559e-06	7.3226e-05	1.49467	0.579824
PC(17:1/18:1)	816.569	352.42	0.9516	0.00731072	0.012016	1.21549	0.000284362	0.000561673	0.608416	-0.716869
PC(17:0/18:1)	818.574	351.58	0.9667	0.000884508	0.00147631	1.21153	0.00896439	0.00597933	0.599134	-0.739049
PC(18:0/17:0)	820.597	442.693	0.9718	0.0005075	0.000791151	1.1681	0.037611	0.0166866	0.64147	-0.640547
PC(16:0/20:4)	826.554	319.328	0.9929	0.00388986	0.00650513	1.19933	0.0170759	0.00976407	0.597967	-0.741862
PC(18:3/18:1)	826.553	302.563	0.9201	0.00187711	0.00463524	1.21816	0.00778375	0.00534021	0.404965	-1.30413
PC(18:0/18:1)	832.602	417.407	0.9871	0.0502826	0.0577388	1.11508	0.0147734	0.00879291	0.870864	-0.199481
PC(17:0/20:4)	840.567	345.506	0.9953	0.000327507	0.000692398	1.11115	0.0234474	0.0120928	0.473005	-1.08007
PC(20:2/17:1)	842.583	356.63	0.7284	0.000570481	0.000711537	1.16096	0.00592466	0.00427947	0.80176	-0.318758
PC(20:1/17:1)	844.599	396.193	0.8098	0.00369533	0.00274699	1.17177	0.00261101	0.00246589	1.34523	0.427855
PC(19:0/18:1)	846.613	443.98	0.9173	0.00170342	0.00086241	1.21455	0.0021497	0.00221124	1.97519	0.981988
PC(22:6/16:1)	848.564	298.639	0.9764	5.99538e-05	2.56876e-06	1.22635	0.000557652	0.000886482	23.3396	4.54471
PC(18:1/20:4)	852.569	323.448	0.9677	0.00432911	0.00845709	1.21374	0.00954797	0.00628231	0.511891	-0.966092
PC(18:0/20:3)	856.599	387.738	0.9486	0.0039215	0.00578894	1.09694	0.0115292	0.00728154	0.677412	-0.561894
PC(20:1/18:1)	858.614	418.284	0.9938	0.0121622	0.00474482	1.22609	1.48661e-07	1.08469e-05	2.56327	1.35798
PC(24:4/15:0)	868.595	485.764	0.931	0.000120229	0.00015951	1.06324	0.0285643	0.013816	0.753742	-0.407857
PC(19:0/20:4)	868.621	405.583	0.7195	0.000171766	7.31069e-05	1.20571	8.27779e-05	0.00024826	2.34952	1.23236
PC(22:6/18:2)	874.552	280.877	0.8306	0.000697621	0.00120778	1.16948	0.00665676	0.00470004	0.577606	-0.791842
PC(22:6/18:1)	876.57	313.536	0.9868	0.0031441	0.00570511	1.2057	0.0153734	0.00905358	0.551103	-0.859606
PC(18:0/22:6)	878.583	354.94	0.9455	0.000526166	0.00149263	1.21057	0.0150448	0.00891148	0.352509	-1.50427
PC(18:0/22:5)	880.588	326.202	0.9052	0.000170241	0.000492525	1.19659	0.0270421	0.0133097	0.34565	-1.53262
PC(18:0/22:4)	882.604	358.666	0.6868	0.000111002	0.000367869	1.06806	0.0087484	0.00586507	0.301742	-1.72861
PC(22:1/18:1)	886.644	470.032	0.9254	0.00127605	0.000512658	1.08515	0.00466342	0.00358619	2.48908	1.31562
PS(18:1/26:1)	898.634	518.561	0.6865	4.80309e-05	0.000106248	1.05773	0.0362501	0.0162798	0.452065	-1.1454
PC(22:6/20:3)	900.566	286.099	0.7568	0.000186662	0.000636577	1.22307	0.00366057	0.00308438	0.293229	-1.7699
PC(20:1/22:6)	904.596	354.052	0.6203	0.000184845	0.000124621	1.02312	0.0243759	0.0123946	1.48326	0.568773
PC(24:4/18:1)	908.627	402.933	0.6974	0.000166295	0.0004464	1.03851	0.0261617	0.0130086	0.372524	-1.42459
PC(22:6/22:6)	922.551	254.45	0.889	6.01107e-05	0.00023746	1.21553	0.0142438	0.00855818	0.25314	-1.98199
PC(26:0/18:1)	944.72	697.437	0.9581	5.58499e-05	0.000204068	1.1941	0.0352938	0.015988	0.273682	-1.86943
PE(16:1/17:1)	700.485	305.963	0.9332	0.000420188	0.000284052	1.18385	0.00168145	0.00190169	1.47927	0.564881
PE(18:0/15:0)	704.516	380.931	0.978	8.26244e-05	0.000190014	1.20009	0.00161563	0.00185317	0.434832	-1.20147
PE(14:1/20:3)	710.471	257.484	0.9299	4.25805e-05	0.000104873	1.1773	0.0400842	0.0174011	0.40602	-1.30038
PE(16:1/18:2)	712.487	293.029	0.9694	0.00104006	0.000878306	1.00074	0.0430031	0.0183532	1.18417	0.243877
PE(16:1/18:1)	714.503	330.375	0.9362	0.00928758	0.00601247	1.12076	0.0274876	0.0134597	1.54472	0.627345
PE(18:1/16:0)	716.517	243.117	0.7354	9.03592e-05	4.31313e-05	1.19847	0.00250092	0.00240898	2.09498	1.06694
PE(18:0/16:0)	718.531	406.446	0.9634	0.00033217	0.000980165	1.20949	0.0161262	0.0093729	0.338892	-1.5611
PE(17:1/18:2)	726.501	315.238	0.9129	0.000380711	0.000298415	1.07907	0.016881	0.00968485	1.27578	0.351377
PE(19:0/16:0)	732.572	441.238	0.8528	6.40888e-05	8.52583e-05	1.0389	0.0496721	0.0204432	0.751702	-0.411768
PE(16:1/20:5)	734.47	249.544	0.6699	0.000468159	0.000132579	1.20625	0.00012669	0.00032328	3.53116	1.82014
PE(18:2/18:2)	738.503	302.581	1	0.00079411	0.00111872	1.09348	0.0229386	0.0119237	0.70984	-0.494435
PE(18:0/18:1)	744.549	410.663	0.9826	0.0354838	0.0680161	1.21555	0.000272986	0.000547925	0.521697	-0.938716
PE(18:0/18:0)	746.554	410.656	1	0.00350221	0.00654286	1.21107	0.000573536	0.000903914	0.535272	-0.901655
PS(18:1/16:1)	758.491	250.388	0.862	0.000441297	0.000352248	1.08251	0.0182405	0.0102268	1.2528	0.325158
PE(18:1/20:4)	764.52	329.175	0.9543	0.0137242	0.00559221	1.20633	0.000274307	0.000549544	2.45417	1.29523
PE(20:1/18:1)	770.556	388.519	0.9725	0.000667661	0.00144478	1.19086	0.0289084	0.0139281	0.462121	-1.11366
PE(22:1/17:1)	784.577	430.234	0.9786	0.000743068	0.000275765	1.21272	0.000378452	0.000669895	2.69457	1.43005
PE(21:0/18:1)	786.583	430.22	0.9801	0.00010396	4.73432e-05	1.20404	0.000677856	0.00101136	2.19588	1.1348
PE(18:1/22:6)	788.521	315.158	0.8195	0.0161943	0.011321	1.0336	0.0421025	0.0180629	1.43047	0.51649
PE(21:0/18:0)	788.634	516.041	0.8573	5.34903e-05	7.85378e-05	1.19362	0.00207265	0.00216421	0.681077	-0.55411
PE(18:0/22:5)	792.549	371.672	0.9618	0.00467615	0.00670837	1.11015	0.0196913	0.0107786	0.697062	-0.520641
PE(18:0/22:4)	794.564	399.151	0.9814	0.00157289	0.00285231	1.19676	0.00186268	0.00202853	0.551445	-0.858711
PE(22:2/18:1)	796.569	398.73	0.6192	0.000243363	0.000369103	1.19342	0.00187766	0.0020386	0.659336	-0.600915
PE(22:0/18:1)	800.599	449.032	0.9306	0.000474789	0.000219526	1.19473	0.00172934	0.00193615	2.16279	1.1129
HexCer(d18:1/20:0)	800.616	403.83	0.6901	0.000110657	5.22112e-05	1.18477	0.00157173	0.00182004	2.11941	1.08366
PE(24:0/16:0)	802.622	516.877	0.9407	0.000119557	8.96862e-05	1.08289	0.0173494	0.00987438	1.33306	0.414745
PE(22:6/20:4)	810.518	375.033	0.8709	0.000101213	0.000155366	1.18737	0.00105903	0.00138033	0.651446	-0.618283
PE(24:1/17:1)	812.608	466.604	0.9741	0.000435197	0.000196166	1.19686	0.00256896	0.00244441	2.21851	1.14959
PE(22:1/20:4)	820.589	392.83	0.9727	0.00116337	0.00167054	1.15874	0.00633626	0.00451827	0.696407	-0.521997
PE(24:4/18:0)	822.59	427.634	0.9691	0.000331434	0.00047273	1.14991	0.00497274	0.00372374	0.701106	-0.512296
PE(24:1/18:2)	824.607	454.384	0.7693	0.0006937	0.000417097	1.19375	0.000788054	0.00111308	1.66316	0.733927
PE(24:1/18:1)	826.625	483.2	0.9084	0.00308417	0.00167103	1.18342	0.00314965	0.00278991	1.84567	0.884148
PE(24:0/18:1)	828.641	518.565	0.9789	0.00592649	0.00412364	1.0594	0.0331898	0.0153278	1.4372	0.523259
PS(18:0/22:6)	834.518	229.16	0.9274	0.00360033	0.00470122	1.09948	0.0200967	0.0109282	0.765829	-0.384905
PE(22:5/22:5)	838.55	312.722	1	0.000659317	0.00108881	1.03328	0.0297094	0.0141856	0.605537	-0.723713
PE(22:5/22:4)	840.565	322.032	0.8874	0.000224794	0.000324879	1.16092	0.00624516	0.00446595	0.691932	-0.531297
PE(26:1/17:1)	840.638	499.667	0.9485	0.000255709	0.000195048	1.06612	0.0247669	0.0125191	1.31101	0.390675
PE(24:1/20:4)	848.611	447.401	0.9059	0.00100615	0.000307056	1.17638	0.000239508	0.000504756	3.27677	1.71227
PE(24:0/20:4)	850.623	484.037	0.6587	0.000837525	0.00028635	1.18987	0.000149874	0.000364651	2.92483	1.54835
PE(26:0/18:1)	856.67	547.375	0.6642	0.000379396	0.00112369	1.20679	0.00135882	0.00164993	0.337634	-1.56647
HexCer(d19:0/24:1)	870.692	489.144	0.65	0.000229163	0.000379152	1.16399	0.00293065	0.0026557	0.604411	-0.726398
PE(24:0/22:5)	876.638	483.32	0.7085	0.000236842	0.000176998	1.09049	0.0152955	0.00902005	1.3381	0.42019
PG(14:0/16:1)	691.449	166.976	0.9556	9.20589e-05	1.59958e-05	1.22488	3.78576e-07	1.16972e-05	5.75518	2.52486
PG(16:0/14:0)	693.464	201.328	0.6127	0.000150195	2.64668e-05	1.20268	3.42383e-05	0.000156716	5.67486	2.50458
PG(14:0/17:1)	705.466	187.801	0.9704	7.65591e-05	2.01015e-05	1.18654	0.000543551	0.000870753	3.80863	1.92927
PG(16:0/15:0)	707.481	254.822	0.9417	3.04943e-05	6.81469e-05	1.19123	0.00282013	0.00258878	0.44748	-1.16011
PG(16:0/16:1)	719.481	208.23	0.7136	0.00167366	0.000177329	1.22144	2.07355e-07	1.08469e-05	9.43813	3.2385
PG(16:0/16:0)	721.496	315.271	0.9615	0.00764451	0.00543871	1.10609	0.00985169	0.00643676	1.40557	0.49116
PG(17:1/16:1)	731.48	193.576	0.6814	0.000266379	6.59287e-05	1.20463	7.01424e-05	0.000230265	4.04041	2.0145
PG(17:0/16:0)	735.53	315.251	0.8652	7.94834e-05	0.000139744	1.07037	0.0466041	0.0194992	0.568777	-0.814065
PG(16:1/18:3)	741.464	153.668	0.9628	0.000153014	5.25042e-05	1.14224	0.0103098	0.00666567	2.91432	1.54316
PG(16:0/18:1)	747.514	334.188	0.9585	0.0155504	0.0108937	1.19403	0.000730205	0.00106108	1.42747	0.513456
PG(18:2/17:1)	757.495	204.576	0.7728	0.000266236	8.78288e-05	1.17863	0.000312099	0.000593429	3.03131	1.59994
PG(17:1/18:1)	759.512	236.334	0.8298	0.00161085	0.000259748	1.19368	0.000111884	0.000298099	6.2016	2.63264
PG(18:1/17:1)	759.511	315.224	0.9013	0.000117704	0.000164836	1.06467	0.0202244	0.0109749	0.714067	-0.485869
PG(22:6/14:0)	765.464	158.395	0.63	0.00025585	0.000131316	1.00034	0.0379441	0.0167847	1.94836	0.962257
PG(18:3/18:1)	769.495	194.537	0.7548	0.00123461	0.000484787	1.17239	0.00197413	0.00210197	2.54671	1.34863
PG(18:2/18:2)	769.496	217.897	0.999	0.000559701	0.000415598	1.0162	0.0397905	0.0173179	1.34674	0.429468
PG(18:2/18:1)	771.513	224.154	0.9168	0.00480481	0.00096847	1.19414	8.32632e-05	0.000248889	4.96123	2.3107
PG(18:1/18:1)	773.529	257.3	0.9969	0.017282	0.00226956	1.20383	2.05736e-05	0.000117517	7.6147	2.92879
PG(22:6/15:0)	779.467	179.892	0.9652	0.000162156	0.000107262	1.12838	0.00683727	0.00480085	1.51177	0.596234
PG(20:4/17:1)	781.495	194.53	0.9644	0.000118549	7.67621e-05	1.21552	7.12202e-05	0.000231932	1.54437	0.627022
PG(20:3/17:1)	783.51	215.046	0.942	0.000215141	7.2121e-05	1.21659	5.88573e-05	0.000211049	2.98306	1.57679
PG(17:1/20:2)	785.526	245.793	0.9663	0.00041268	8.69458e-05	1.15685	0.000200365	0.000448471	4.7464	2.24683
PG(22:6/16:1)	791.481	166.159	0.9389	0.0014593	0.00119053	1.16518	0.00297142	0.00267995	1.22575	0.29367
PG(22:6/16:0)	793.517	249.151	0.9734	0.000111468	6.63268e-05	1.1492	0.00666779	0.00470623	1.68059	0.748971
PG(20:4/18:1)	795.512	216.09	0.8554	0.00186081	0.000869462	1.16344	0.0128974	0.0079409	2.14019	1.09774
PG(20:2/18:1)	799.542	264.567	0.6238	0.000848912	0.000463812	1.19446	0.000665516	0.000999254	1.83029	0.872076
PG(22:6/18:3)	815.48	147.457	0.8352	0.000333484	0.000544148	1.18144	0.0108794	0.0069563	0.612855	-0.706383
PG(22:6/18:1)	819.514	206.53	0.9493	0.0148386	0.0092681	1.15484	0.00237499	0.00234104	1.60104	0.679008
PG(20:2/20:4)	821.547	293.912	0.8765	0.000422475	0.000177178	1.20743	0.000748661	0.00107799	2.38446	1.25366
PG(22:6/20:5)	839.48	144.99	0.7533	0.000250562	0.000777839	1.18353	0.039385	0.0172023	0.322126	-1.6343
PG(22:6/20:4)	841.495	168.711	0.9562	0.000499923	0.00127194	1.19585	0.0244775	0.0124271	0.393038	-1.34726
PG(22:5/20:4)	843.533	251.153	0.8296	0.00155111	0.00042168	1.22222	4.68806e-06	4.90472e-05	3.67841	1.87908
PG(22:6/20:2)	845.538	251.335	0.9769	0.000216223	7.39959e-05	1.20495	7.63703e-05	0.000239541	2.9221	1.547
PG(22:5/20:2)	847.563	299.063	0.8661	0.000171421	6.98232e-05	1.22253	1.08734e-05	8.59337e-05	2.45508	1.29577
PG(20:0/22:6)	849.576	341.388	0.889	0.00016334	4.33517e-05	1.17295	0.00467254	0.00359035	3.7678	1.91372
PG(22:6/22:6)	865.498	159.21	0.8697	0.00360087	0.00884559	1.22278	2.69641e-05	0.000137031	0.407081	-1.29661
PG(22:6/22:5)	867.512	171.313	0.8758	0.00116839	0.00319855	1.15349	0.00411781	0.00332459	0.365289	-1.45289
PG(22:5/22:5)	869.549	252.933	0.9931	0.00162442	0.00121323	1.18153	0.0017443	0.00194677	1.33891	0.421064
PG(22:5/22:4)	871.562	283.451	0.8697	0.00021878	8.62126e-05	1.21706	0.00949748	0.00625642	2.53768	1.34351
PG(22:2/22:6)	873.565	95.433	0.8758	0.000114893	1.44514e-05	1.172	0.00371912	0.00311631	7.95029	2.99101
PS(16:0/16:1)	732.483	192.863	0.907	0.000125431	3.60118e-05	1.18226	0.000267016	0.000540531	3.48307	1.80036
PS(18:0/18:2)	786.521	315.261	0.8169	0.00100838	0.000582432	1.22089	4.13519e-05	0.000173052	1.73133	0.791879
PS(18:0/20:4)	810.521	287.364	0.7042	0.000679904	0.000439868	1.18701	0.00266638	0.00249368	1.5457	0.628261
PS(18:0/22:5)	836.539	289.453	0.9697	0.00265048	0.00536583	1.20721	0.00042335	0.000726091	0.493955	-1.01755
PS(22:1/18:1)	842.583	378.412	0.758	0.000864439	0.000337708	1.17827	0.0363807	0.0163193	2.55972	1.35599
CL(16:1/16:1/16:1/16:1)	1343.89	507.334	0.9919	4.38952e-05	3.22698e-05	1.10386	0.0200622	0.0109155	1.36026	0.443877
CL(16:1/16:1/16:1/18:2)	1369.9	509.951	0.9924	0.000141552	0.000103887	1.16092	0.00249117	0.00240383	1.36256	0.446322
CL(16:1/16:1/16:1/18:1)	1371.92	527.357	0.9817	0.000348806	0.000241392	1.2027	0.000339234	0.000622279	1.44498	0.531047
CL(16:1/16:1/18:1/18:2)	1397.93	529.961	0.9916	0.00112659	0.000751363	1.20613	0.000293739	0.00057268	1.49939	0.584378
CL(16:1/16:1/18:1/18:1)	1399.95	546.588	0.9875	0.00171285	0.000933221	1.16407	0.0012819	0.00158433	1.83542	0.876108
CL(16:1/18:1/18:2/18:2)	1423.95	533.358	0.9655	0.0015369	0.00102427	1.16755	0.00185168	0.0020211	1.50048	0.58542
CL(16:1/18:1/18:1/18:2)	1425.97	549.12	0.9859	0.00287905	0.00198958	1.11442	0.00789379	0.00540132	1.44707	0.533132
CL(18:2/18:2/18:2/18:3)	1445.93	533.185	0.8829	9.87264e-05	0.000126034	1.11624	0.0158633	0.00926233	0.783329	-0.35231
CL(18:1/18:2/18:2/18:2)	1449.96	536.868	0.977	0.000842776	0.000581715	1.13997	0.00399763	0.00326343	1.44878	0.534836
CL(18:1/18:1/18:2/18:2)	1451.98	584.364	0.9932	0.000537697	0.000373315	1.08342	0.0103591	0.00669005	1.44033	0.526399
CL(18:1/18:1/18:1/18:3)	1452.03	318.159	0.8843	0.000266222	5.2163e-05	1.2237	4.25418e-06	4.63251e-05	5.10365	2.35153
CL(18:1/18:1/18:1/18:2)	1453.99	551.743	0.9935	0.000763109	0.000463362	1.13976	0.00487672	0.00368182	1.6469	0.719749
CL(16:0/16:0/20:1/20:3)	1456.05	317.707	0.6596	8.24591e-05	2.86624e-05	1.14699	0.000770255	0.0010974	2.87691	1.52452
CL(18:0/18:1/18:1/18:1)	1458.08	393.663	0.8804	6.77351e-05	4.63484e-05	1.18288	0.00126356	0.00156835	1.46143	0.547382
CL(18:0/18:0/18:0/18:0)	1464.12	409.833	0.9935	0.000167229	0.000204073	1.09432	0.0162874	0.00944019	0.819455	-0.287263
CL(16:0/16:0/20:0/22:5)	1482.07	321.182	0.8461	0.000290878	0.00019489	1.14327	0.00487058	0.00367912	1.49253	0.577757
CL(18:0/18:0/18:1/20:3)	1484.07	320.259	0.9591	0.00011129	5.03558e-05	1.05558	0.0113839	0.00720951	2.21008	1.1441
CL(18:0/18:0/18:0/20:1)	1490.1	410.663	0.8647	0.000580836	0.00134087	1.20985	0.000841875	0.00115892	0.43318	-1.20696
CL(16:0/16:0/22:0/22:6)	1508.08	322.026	0.6297	0.000579643	0.000312194	1.00447	0.0182836	0.0102436	1.85668	0.892722
CL(18:0/18:0/18:0/22:5)	1510.07	371.673	0.9913	0.000466997	0.000359184	1.04025	0.022857	0.0118964	1.30016	0.37869
CL(18:1/18:1/20:1/20:2)	1510.1	358.711	0.694	0.000211125	0.00010602	1.1753	0.00240281	0.00235631	1.99136	0.993758
CL(18:0/18:0/20:1/20:1)	1516.13	410.663	0.9882	0.000186452	0.000135195	1.15583	0.0215061	0.0114331	1.37914	0.463766
CL(18:0/18:0/20:4/22:5)	1530.07	336.318	0.6873	0.000421978	0.000305673	1.21742	0.000101002	0.000280703	1.38049	0.465179
CL(18:0/20:0/20:4/20:4)	1532.08	335.482	0.7323	0.000242719	0.000160894	1.22177	3.46966e-05	0.000157827	1.50856	0.593172
CL(18:1/18:1/22:5/20:0)	1534.09	325.098	0.6804	0.000673682	0.000556651	1.02011	0.033331	0.0153729	1.21024	0.275296
CL(16:0/20:0/22:6/22:6)	1552.06	314.423	0.7712	4.41354e-05	7.27715e-05	1.11561	0.00848787	0.0057257	0.606492	-0.721438
CL(20:1/20:2/20:4/20:4)	1554.06	330.443	0.7206	0.000114981	9.44307e-05	1.13902	0.00747724	0.00516827	1.21762	0.284068
CL(18:1/20:4/20:4/22:0)	1558.09	337.162	0.8239	7.58927e-05	6.4846e-05	1.05414	0.0206034	0.0111124	1.17035	0.226942
CL(20:0/20:4/20:4/22:0)	1588.14	361.602	0.7019	7.82865e-05	0.00013093	1.14493	0.00623131	0.00445797	0.597926	-0.741962
CL(20:0/20:1/22:5/22:5)	1610.12	325.098	0.7463	0.00012696	0.000174652	1.04914	0.0391754	0.0171422	0.726928	-0.460115
PE(P-16:0/16:1)	672.491	350.682	0.9737	0.00186773	0.00150123	1.16364	0.00351863	0.0030055	1.24414	0.315144
PE(P-16:0/17:1)	686.506	372.51	0.8345	0.000891999	0.000534305	1.20883	0.00011568	0.000303833	1.66946	0.739378
PE(P-16:0/18:2)	698.506	357.443	0.9332	0.00203484	0.0031479	1.19497	0.00201008	0.00212496	0.646413	-0.629472
PE(P-16:0/18:1)	700.524	393.663	0.9607	0.0392034	0.0232037	1.21359	0.000147281	0.000360217	1.68953	0.756621
PE(P-18:0/16:0)	702.528	393.666	0.9674	0.00359792	0.00262665	1.21103	0.000204299	0.000454443	1.36977	0.453938
PE(P-16:0/20:5)	720.493	315.271	0.952	0.0175343	0.0124634	1.11282	0.00909029	0.0060454	1.40686	0.49248
PE(P-16:0/20:0)	730.559	433.611	0.7636	0.00175545	0.00163732	1.00922	0.0398077	0.0173228	1.07215	0.100506
PE(P-20:0/16:0)	730.565	405.583	0.9613	0.000380788	0.000124043	1.21756	9.9142e-06	8.14424e-05	3.06981	1.61815
PE(P-16:0/22:6)	746.509	334.535	0.8531	0.0353527	0.0274863	1.1806	0.00155739	0.00180908	1.28619	0.363109
PE(P-16:0/22:5)	748.524	351.522	0.9239	0.0335618	0.0404382	1.16837	0.00393877	0.00323297	0.829953	-0.268898
PE(P-16:0/22:2)	754.568	435.307	0.9192	0.00202046	0.000410727	1.22604	4.54418e-07	1.18855e-05	4.91922	2.29843
PE(P-18:0/20:1)	756.575	435.312	0.9943	0.000373076	9.67418e-05	1.22329	1.03465e-06	1.83419e-05	3.85641	1.94726
PE(P-18:0/20:0)	758.597	505.717	0.8649	0.00016924	0.00010794	1.2	0.000268238	0.000542054	1.56791	0.648843
PE(P-18:0/22:6)	774.528	337.025	0.9029	0.00113545	0.000939469	1.16167	0.00403684	0.00328353	1.20861	0.273348
PE(P-18:0/22:5)	776.554	392.826	0.9764	0.00909019	0.0142068	1.16322	0.00439265	0.00345955	0.639849	-0.644196
PE(P-18:0/22:4)	778.568	421.623	0.929	0.0029181	0.00245841	1.08726	0.0164544	0.00950954	1.18699	0.247304
PE(P-18:0/22:2)	782.598	471.924	0.9098	0.000832163	0.000196545	1.19641	6.97693e-05	0.000229682	4.23395	2.082
PE(P-18:0/22:1)	784.613	505.601	0.7216	0.00086199	0.000208595	1.22341	1.09781e-06	1.88021e-05	4.13235	2.04696
PE(P-18:0/22:0)	786.623	506.376	0.9117	0.00018633	4.78576e-05	1.2137	1.48489e-05	0.00010141	3.89343	1.96104
PE(P-16:0/26:2)	810.628	505.529	0.9388	0.000267217	7.39397e-05	1.20764	2.01231e-05	0.000116443	3.61399	1.85359
PE(P-18:0/24:1)	812.644	536.209	0.7044	0.000287027	0.000109968	1.22262	4.43679e-06	4.74974e-05	2.6101	1.38411
PE(P-18:0/26:2)	838.658	536.358	0.7768	8.65187e-05	3.96776e-05	1.06826	0.0296361	0.0141622	2.18054	1.12469
PE(P-18:0/26:1)	840.673	565.268	0.932	8.41784e-05	5.29651e-05	1.1671	0.00192508	0.00207006	1.58932	0.668409
Hex2Cer(d16:1/18:1)	904.592	249.241	0.9818	0.000243118	0.000135092	1.12049	0.00425626	0.00339341	1.79965	0.847716
Hex2Cer(d15:1/20:0)	920.622	390.239	0.9462	4.33013e-05	2.47064e-05	1.10626	0.0049951	0.00373341	1.75263	0.809521
Hex2Cer(d14:0/24:1)	962.667	381.76	0.7192	9.75785e-05	5.64726e-05	1.13438	0.00557813	0.00407357	1.72789	0.789013
Hex2Cer(d14:1/26:1)	988.682	384.343	0.8385	0.000110978	8.05293e-05	1.07029	0.0218784	0.0115628	1.37811	0.462694
Hex2Cer(d14:0/26:1)	990.698	419.123	0.9426	0.000728411	0.00118317	1.1498	0.00503341	0.00374988	0.615642	-0.699837
Hex2Cer(d16:1/26:1)	1016.71	418.199	0.9617	0.00224521	0.0015601	1.02645	0.0354138	0.0160249	1.43914	0.525211
Hex2Cer(d16:0/26:1)	1018.73	453.738	0.9755	0.0046992	0.00710076	1.08821	0.0199065	0.0108583	0.661787	-0.595561
Hex2Cer(d17:0/26:1)	1032.74	469.172	0.9397	0.000286867	0.000424939	1.06365	0.0247748	0.0125216	0.675078	-0.566873
PA(18:1/18:1)	699.49	286.059	0.7628	4.65091e-05	0.000116487	1.09973	0.0214322	0.0114072	0.399263	-1.32459
PA(20:1/18:1)	727.512	196.896	0.6998	0.000140218	0.000206123	1.20277	0.00082447	0.00114436	0.680264	-0.555833
PA(18:1/21:0)	743.57	450.924	0.6628	0.000313272	0.000114744	1.13489	0.00203168	0.00213862	2.73019	1.449
PA(20:1/20:2)	753.528	197.07	0.6909	0.000725933	0.000234512	1.22361	4.13305e-05	0.000173007	3.09551	1.63018
PI(16:0/14:0)	781.481	216.89	0.6767	0.00012276	0.000172293	1.04273	0.0397223	0.0172985	0.712506	-0.489026
PG(22:6/17:1)	805.484	211.094	0.7315	6.48365e-05	9.58652e-05	1.07852	0.0340642	0.0156052	0.67633	-0.5642
PI(16:1/18:2)	831.496	197.736	0.6541	0.000314586	0.000590716	1.18044	0.00184312	0.0020153	0.53255	-0.909012
PI(18:1/16:1)	833.515	229.16	0.894	0.00837296	0.0108029	1.07644	0.0292079	0.0140249	0.775062	-0.367616
PI(18:1/17:1)	847.531	250.447	0.7912	0.00140839	0.00263016	1.22146	0.00296367	0.00267536	0.535475	-0.901108
PI(17:0/18:1)	849.544	291.224	0.9595	0.00133762	0.00197415	1.20969	0.00042145	0.000723784	0.677569	-0.56156
PI(16:0/20:4)	857.515	225.934	0.8949	0.0105651	0.00551207	1.21988	5.91851e-05	0.000211657	1.91672	0.938639
PI(18:2/18:2)	857.512	204.78	0.6975	0.000303957	0.000703923	1.21863	0.000101362	0.000281301	0.431803	-1.21155
PI(18:1/18:2)	859.517	204.844	0.9046	5.34166e-05	0.000115505	1.21479	0.000352265	0.000635423	0.462461	-1.1126
PI(18:1/20:5)	881.511	198.78	0.8946	0.000535802	0.000722654	1.05094	0.0432108	0.0184197	0.741436	-0.431606
PI(18:1/20:4)	883.53	230.676	0.9028	0.0154829	0.0128134	1.01044	0.0374199	0.0166301	1.20834	0.273024
PI(18:0/20:4)	885.544	271.641	0.9607	0.0382005	0.0285079	1.07046	0.0175862	0.00996909	1.34	0.42223
PI(18:0/20:1)	891.587	354.052	0.8397	0.000246132	0.000104391	1.21339	0.000465647	0.000779269	2.35778	1.23743
PI(18:0/22:6)	909.544	259.232	0.9224	0.00290923	0.00217597	1.183	0.00138877	0.00167485	1.33698	0.41898
PI(18:0/22:4)	913.573	303.411	0.8785	0.00141887	0.000499426	1.19961	0.0311039	0.0146473	2.84099	1.5064
PI(20:1/22:6)	935.585	315.263	0.7143	2.38486e-05	5.33465e-06	1.2236	0.00241488	0.0023629	4.4705	2.16044
