# Supplementary material for: A Study of the Lipidomic Profiles of the CAL-27 and HOK Cell Lines Using EMS Spectra
Source: Front Oncol. 2021 Dec 22;11:771337. doi: 10.3389/fonc.2021.771337 (PMC8727700; doi:10.3389/fonc.2021.771337)
Supplement: Supplementary Table 3 — the original mass spectrometry analysis data in cationic mode. [file DataSheet_3.xlsx]

## Sheet: file explanation
Name of the header	Description
id	The unique data number of the substance in this qualitative analysis
MS2 name	The substance name obtained by qualitative matching analysis of secondary mass spectrometry
MS2 score	The score of the second-level match is [0, 1], the larger the better
type	The matching mode includes MS2 forward/reverse matching (MS2 forward/ Reverse), first order average molecular weight/single isotope molecular weight matching and no matching
mzmed	Material characteristics Mass charge ratio of ions
rtmed	Chromatographic retention time of the substance
CAL.27.1pos.CAL.27.1	CAL.27.1pos.CAL.27.1Relative quantitative value of samples
CAL.27.2pos.CAL.27.2	CAL.27.2pos.CAL.27.2Relative quantitative value of samples
CAL.27.3pos.CAL.27.3	CAL.27.3pos.CAL.27.3Relative quantitative value of samples
Mean CAL-27	CAL-27The mean of the relative quantitative value of the sample repeated experiment
HOK.1pos.HOK.1	HOK.1pos.HOK.1Relative quantitative value of samples
HOK.2pos.HOK.2	HOK.2pos.HOK.2Relative quantitative value of samples
HOK.3pos.HOK.3	HOK.3pos.HOK.3Relative quantitative value of samples
Mean HOK	HOKThe mean of the relative quantitative value of the sample repeated experiment
QC01pos.QC01	QC01pos.QC01Relative quantitative value of samples
QC02pos.QC02	QC02pos.QC02样品相对定量值
QC03pos.QC03	QC03pos.QC03Relative quantitative value of samples
Mean QC	QCThe mean of the relative quantitative value of the sample repeated experiment

## Sheet: Mean
id	MS2 name	MS2 score	type	mzmed	rtmed	CAL.27.1pos.CAL.27.1	CAL.27.2pos.CAL.27.2	CAL.27.3pos.CAL.27.3	Mean CAL-27	HOK.1pos.HOK.1	HOK.2pos.HOK.2	HOK.3pos.HOK.3	Mean HOK	QC01pos.QC01	QC02pos.QC02	QC03pos.QC03	Mean QC
3462	PC(14:0/0:0)	0.7605	MS2 forward	468.305	68.16	4.63556e-05	6.40602e-05	9.25582e-05	6.7658e-05	5.02401e-05	2.96196e-05	3.63824e-05	3.87474e-05	6.71225e-05	6.82546e-05	6.34564e-05	6.62778e-05
3811	PC(16:1/0:0)	0.8227	MS2 forward	494.321	101.062	3.79774e-05	4.37851e-05	5.38888e-05	4.52171e-05	4.31013e-05	3.56427e-05	4.49961e-05	4.12467e-05	4.11585e-05	4.74128e-05	4.38665e-05	4.41459e-05
3847	PC(16:0/0:0)	0.9373	MS2 forward	496.338	87.619	0.00136026	0.00192456	0.00269013	0.00199165	0.000870745	0.000684118	0.000891271	0.000815378	0.00149942	0.00152295	0.00143078	0.00148438
4013	PC(17:1/0:0)	0.7403	MS2 forward	508.337	78.247	5.08491e-05	7.20357e-05	8.34345e-05	6.87731e-05	7.96163e-05	4.99325e-05	8.33804e-05	7.09764e-05	6.01235e-05	5.52427e-05	5.64102e-05	5.72588e-05
4060	PC(17:0/0:0)	0.7494	MS2 forward	510.353	100.478	5.81724e-05	0.000105656	0.000105971	8.9933e-05	5.41699e-05	4.32442e-05	5.12466e-05	4.95536e-05	8.11334e-05	8.75745e-05	6.49968e-05	7.79016e-05
4171	PC(18:3/0:0)	0.7351	MS2 forward	518.318	87.407	8.40437e-05	9.3563e-05	0.000108991	9.55325e-05	7.9457e-05	0.000116841	5.10985e-05	8.24656e-05	9.25668e-05	9.41043e-05	8.88202e-05	9.18305e-05
4197	PC(18:2/0:0)	0.7093	MS2 forward	520.337	73.47	0.000168569	0.000231561	0.000228455	0.000209528	0.000205497	0.000119966	0.000232385	0.000185949	0.000164875	0.000159779	0.000163936	0.000162863
4294	PC(18:0/0:0)	0.9231	MS2 forward	524.369	118.115	0.00110721	0.00139837	0.0017927	0.00143276	0.000451431	0.000507018	0.000589164	0.000515871	0.000950507	0.000970966	0.000940697	0.000954057
4637	PC(20:4/0:0)	0.8059	MS2 forward	544.337	69.803	6.02964e-05	7.0306e-05	6.65308e-05	6.57111e-05	7.57571e-05	4.72588e-05	7.40564e-05	6.56908e-05	6.60747e-05	6.30424e-05	6.38958e-05	6.43376e-05
4712	PC(20:2/0:0)	0.7197	MS2 forward	548.368	96.487	4.58528e-05	3.66769e-05	6.55451e-05	4.93583e-05	2.32997e-05	2.51938e-05	1.97414e-05	2.27449e-05	2.83425e-05	2.90549e-05	3.14219e-05	2.96064e-05
5178	PC(22:6/0:0)	0.7094	MS2 forward	568.338	68.149	3.99072e-05	4.96096e-05	4.99752e-05	4.64973e-05	5.35382e-05	4.00617e-05	4.56904e-05	4.64301e-05	4.79736e-05	4.75398e-05	4.63113e-05	4.72749e-05
5219	PC(22:5/0:0)	0.7084	MS2 forward	570.353	72.59	3.61975e-05	4.4157e-05	4.14321e-05	4.05955e-05	4.87901e-05	3.01675e-05	3.15136e-05	3.68238e-05	4.10951e-05	4.23173e-05	3.90663e-05	4.08263e-05
6240	PC(24:0/0:0)	0.8207	MS2 forward	608.463	273.376	0.000135736	0.000161483	0.000151309	0.000149509	8.03349e-05	0.000106676	4.07412e-05	7.59174e-05	0.000102836	7.71338e-05	7.36237e-05	8.45313e-05
6642	PC(25:0/0:0)	0.6816	MS2 forward	622.479	245.206	0.000336038	0.000343935	0.000411825	0.000363933	0.000116405	0.000134832	7.04748e-05	0.000107237	0.000205364	0.00017489	0.000191095	0.00019045
7071	PC(26:0/0:0)	0.6745	MS2 forward	636.495	273.376	0.000215267	0.000221952	0.000229802	0.00022234	0.000115913	0.000147928	5.38951e-05	0.000105912	0.000119785	0.000108204	0.000109642	0.000112544
4236	PC(P-16:0/2:0)	0.9642	MS2 forward	522.354	88.026	0.00227866	0.00309406	0.00343766	0.00293679	0.00166513	0.00111681	0.00182888	0.00153694	0.00215903	0.0022363	0.0020976	0.00216431
4494	PC(P-16:0/3:0)	0.9599	MS2 reverse	536.369	103.761	5.44155e-05	6.17692e-05	6.95211e-05	6.19019e-05	2.21474e-05	2.08027e-05	2.62549e-05	2.30684e-05	3.78424e-05	3.56336e-05	3.8963e-05	3.74797e-05
4757	PC(P-18:0/2:0)	0.7346	MS2 forward	550.384	120.68	0.00020738	0.000245766	0.000298064	0.000250403	4.06755e-05	5.90437e-05	5.23725e-05	5.06972e-05	0.000151583	0.000151016	0.000136423	0.000146341
7868	PC(P-20:0/8:0)	0.9452	MS2 reverse	662.512	309.342	0.000137009	0.000126954	0.000154487	0.000139484	0.000192773	0.000230921	0.000138158	0.000187284	0.000172188	0.000172064	0.000166361	0.000170204
8865	PC(P-20:0/10:0)	0.9483	MS2 forward	690.544	357.681	0.00454859	0.00406839	0.00426426	0.00429374	0.00388047	0.00410251	0.00320248	0.00372849	0.00866934	0.00893492	0.0085707	0.00872499
9370	PC(P-20:0/11:0)	0.9208	MS2 forward	704.552	395.046	0.00447685	0.00287214	0.00449762	0.00394887	0.00848257	0.00742249	0.00451663	0.00680723	0.00437944	0.00440134	0.00448285	0.00442121
9821	PC(P-18:0/14:1)	0.9337	MS2 forward	716.56	362.653	0.00724483	0.0069729	0.00730661	0.00717478	0.0109758	0.0124136	0.0133331	0.0122408	0.0122491	0.0120251	0.0137652	0.0126798
9896	PC(P-20:0/12:0)	0.9414	MS2 forward	718.566	367.558	0.0251536	0.0243121	0.0251722	0.0248793	0.0032603	0.014705	0.00843686	0.00880073	0.024026	0.0255565	0.0258909	0.0251578
10398	PC(P-20:0/13:0)	0.7465	MS2 forward	732.588	399.371	0.00898818	0.00420352	0.00844599	0.00721256	0.00746381	0.00779755	0.00510542	0.00678893	0.00674545	0.0069198	0.00644005	0.00670177
10586	PC(P-16:0/18:4)	0.9118	MS2 reverse	738.544	363.673	0.00157875	0.00141555	0.00147536	0.00148989	0.00663704	0.00690021	0.00640838	0.00664854	0.00243411	0.00239684	0.0023971	0.00240935
10734	PC(P-16:0/18:2)	0.9199	MS2 forward	742.572	420.075	0.00189487	0.00126344	0.001112	0.00142344	0.00232169	0.00179085	0.00136339	0.00182531	0.00188903	0.00140952	0.00113932	0.00147929
10807	PC(P-20:0/14:1)	0.9252	MS2 forward	744.592	409.22	0.0374887	0.0300286	0.0394809	0.0356661	0.0344864	0.0398558	0.030413	0.0349184	0.0457641	0.0466665	0.0446358	0.0456888
10877	PC(P-20:0/14:0)	0.9247	MS2 reverse	746.6	421.22	0.228104	0.239383	0.206351	0.224612	0.0791315	0.0925954	0.050933	0.0742199	0.266751	0.267778	0.265617	0.266715
11274	PC(P-18:0/17:2)	0.9146	MS2 reverse	756.589	437.488	0.00238287	0.00231021	0.00231227	0.00233511	0.00126988	0.00130383	0.000890341	0.00115468	0.0023043	0.00240807	0.00223557	0.00231598
11552	PC(P-16:0/20:5)	0.914	MS2 forward	764.561	323.233	0.00168144	0.00163271	0.0016755	0.00166322	0.0025489	0.00275781	0.00307924	0.00279532	0.00233964	0.00243523	0.00232811	0.00236766
11627	PC(P-18:0/18:4)	0.9203	MS2 forward	766.577	355.727	0.0128429	0.0103876	0.010896	0.0113755	0.0198248	0.0196333	0.0313421	0.0236001	0.0150288	0.0150301	0.0143385	0.0147991
11705	PC(P-18:0/18:3)	0.9192	MS2 forward	768.591	364.488	0.029605	0.0286093	0.0305978	0.029604	0.0562793	0.0466134	0.0406825	0.0478584	0.0307159	0.0206947	0.0204128	0.0239411
11798	PC(P-18:0/18:2)	0.9192	MS2 forward	770.606	410.517	0.0168546	0.00914249	0.012939	0.0129787	0.0105293	0.0135984	0.011271	0.0117996	0.0156929	0.0162191	0.0207776	0.0175632
11871	PC(P-20:0/16:1)	0.7089	MS2 forward	772.621	422.493	0.0414873	0.0401306	0.0423164	0.0413114	0.0183614	0.0213626	0.0124884	0.0174041	0.0252465	0.0324943	0.0293395	0.0290267
11931	PC(P-20:0/16:0)	0.9173	MS2 forward	774.638	484.853	0.0473408	0.0491773	0.0557765	0.0507649	0.00859813	0.0101607	0.00479144	0.00785007	0.0278353	0.028376	0.0279533	0.0280549
12286	PC(P-20:0/17:2)	0.9243	MS2 reverse	784.621	475.619	0.000962612	0.000955056	0.000952071	0.00095658	0.000897317	0.000998573	0.000569591	0.000821827	0.000942872	0.000862086	0.000850813	0.000885257
12381	PC(P-20:0/17:1)	0.914	MS2 reverse	786.631	155.459	2.47872e-05	3.56297e-05	2.89014e-05	2.97728e-05	2.90102e-05	2.70306e-05	1.41954e-05	2.34121e-05	1.84584e-05	1.86425e-05	1.9589e-05	1.88966e-05
12595	PC(P-18:0/20:5)	0.9046	MS2 reverse	792.583	357.486	0.0401915	0.0377176	0.0413414	0.0397502	0.0643862	0.0638499	0.0391044	0.0557802	0.0410961	0.0418914	0.0396283	0.0408719
12658	PC(P-20:0/18:4)	0.9118	MS2 forward	794.607	404.75	0.00703316	0.00316052	0.00681891	0.00567086	0.00737271	0.00804801	0.00704041	0.00748704	0.00970635	0.00965389	0.00893574	0.00943199
12722	PC(P-20:0/18:3)	0.8137	MS2 forward	796.62	492.774	0.0011404	0.00137906	0.00136471	0.00129472	0.000699796	0.000748305	0.000475854	0.000641318	0.000817976	0.000585895	0.000888915	0.000764262
12844	PC(P-20:0/18:1)	0.9102	MS2 forward	800.654	486.676	0.00678618	0.00957295	0.00884866	0.0084026	0.00123067	0.00142705	0.000668289	0.00110867	0.00407185	0.00561084	0.00555101	0.0050779
12915	PC(P-20:0/18:0)	0.9191	MS2 reverse	802.675	427.177	4.7829e-05	4.15318e-05	5.28808e-05	4.74139e-05	0.000153842	0.00021137	8.94828e-05	0.000151565	9.14318e-05	0.000108522	0.000118421	0.000106125
13431	PC(P-18:0/22:6)	0.7922	MS2 forward	818.609	358.367	0.0110773	0.0106379	0.0112798	0.0109983	0.00649569	0.00677843	0.00524298	0.00617236	0.0109446	0.0113645	0.0109843	0.0110978
13491	PC(P-20:0/20:5)	0.9133	MS2 forward	820.622	366.203	0.00519067	0.00569303	0.00533417	0.00540595	0.00268806	0.00271153	0.0022331	0.00254423	0.00441799	0.00450765	0.00443028	0.00445197
13533	PC(P-20:0/20:4)	0.6562	MS2 forward	822.628	367.148	0.000671779	0.000656294	0.000680211	0.000669428	0.000675627	0.000651516	0.000413872	0.000580338	0.00062741	0.000590354	0.000526947	0.00058157
13596	PC(P-20:0/20:3)	0.9034	MS2 reverse	824.654	477.142	0.00284476	0.00266414	0.0028286	0.00277917	0.00109724	0.000819025	0.000669932	0.000862066	0.00251756	0.00188786	0.00217281	0.00219274
13645	PC(P-20:0/20:2)	0.9124	MS2 reverse	826.679	434.794	0.000289744	0.000225995	0.000287765	0.000267834	0.000520774	0.000566219	0.000580014	0.000555669	0.000419295	0.000393651	0.000365216	0.000392721
13697	PC(P-20:0/20:1)	0.9046	MS2 reverse	828.693	466.869	0.000238921	0.000368607	0.00036102	0.000322849	0.000613638	0.000731385	0.000508116	0.000617713	0.000441319	0.000506699	0.000746702	0.000564906
13764	PC(P-20:0/20:0)	0.9017	MS2 reverse	830.718	551.54	0.000374234	0.00030674	0.00038562	0.000355531	0.000612271	0.000660855	0.000330447	0.000534524	0.00026108	0.000194312	0.000248808	0.000234733
14295	PC(P-20:0/22:6)	0.9066	MS2 reverse	846.634	402.914	0.00061425	0.000338517	0.000592883	0.000515217	0.000568389	0.000639216	0.000345414	0.000517673	0.000515895	0.000615184	0.000519176	0.000550085
14418	PC(P-20:0/22:4)	0.8032	MS2 forward	850.667	553.172	0.000263136	0.00025908	0.000136146	0.000219454	0.000155287	0.000168686	0.000105139	0.000143037	0.000207203	0.0002209	0.000211349	0.000213151
14552	PC(P-20:0/22:2)	0.9029	MS2 reverse	854.7	570.091	0.000396302	0.000280598	0.000448864	0.000375255	0.000190022	0.000168348	0.00013959	0.000165987	0.000243457	0.000368185	0.000321186	0.000310942
15344	PC(P-20:0/24:4)	0.6468	MS2 forward	878.701	552.201	0.000330055	0.000322978	0.000362984	0.000338672	0.00010988	0.00011241	6.596e-05	9.60834e-05	0.00021036	0.000180597	0.00017822	0.000189726
699	Sphingosine(18:1)	0.6608	MS2 forward	300.286	100.175	0.000989136	0.00105522	0.00120139	0.00108192	0.000420875	0.000380174	0.000161284	0.000320778	0.000458411	0.0006169	0.000613146	0.000562819
760	Sphingosine(18:0)	0.6121	MS2 forward	302.302	110.78	0.000493477	0.000544044	0.000593723	0.000543748	0.000294833	0.000297746	0.000134707	0.000242429	0.00021966	0.000243872	0.00024388	0.000235804
1172	Sphingosine(20:0)	0.6569	MS2 forward	330.333	120.159	0.00124645	0.00129847	0.00128529	0.00127674	0.000173263	0.000154665	6.13458e-05	0.000129758	0.000478505	0.000490986	0.000472859	0.000480783
4073	Cer(d18:1/14:0)	0.7981	MS2 forward	510.486	320.972	0.000156531	0.000138675	0.000134388	0.000143198	0.000270951	0.000279083	0.000269326	0.00027312	0.000217121	0.000218114	0.000236212	0.000223816
4307	Cer(d17:1/16:0)	0.9018	MS2 forward	524.501	345.149	0.000183022	0.00016936	0.000172757	0.000175046	0.000227566	0.000287857	0.000240079	0.000251834	0.00021992	0.00021122	0.000215448	0.000215529
4564	Cer(d18:1/16:0)	0.959	MS2 forward	538.517	293.209	2.50469e-05	3.1466e-05	3.28745e-05	2.97958e-05	3.08321e-05	4.97737e-05	2.78017e-05	3.61358e-05	2.43358e-05	2.18159e-05	2.57603e-05	2.39707e-05
4604	Cer(d18:0/16:0)	0.6252	MS2 forward	540.532	385.684	0.00138131	0.001066	0.00102398	0.0011571	0.00159176	0.00155486	0.00162069	0.0015891	0.00109138	0.00104112	0.00109291	0.00107514
4841	Cer(d18:1/17:0)	0.9265	MS2 forward	552.533	390.649	0.000112782	0.000119853	0.000129611	0.000120749	0.000187888	0.000204604	0.000190675	0.000194389	0.00015457	0.000130274	0.000147328	0.000144057
5077	Cer(d18:1/18:1)	0.7773	MS2 reverse	564.541	294.057	2.0417e-05	2.32912e-05	2.64505e-05	2.33862e-05	1.69488e-05	2.17331e-05	7.62216e-06	1.54347e-05	1.73243e-05	1.73649e-05	1.76449e-05	1.74447e-05
5191	Cer(d18:0/18:0)	0.6491	MS2 reverse	568.563	427.493	8.95567e-05	6.39204e-05	6.68738e-05	7.34503e-05	0.000146043	0.000208141	0.000105277	0.000153153	8.76045e-05	7.80856e-05	7.92921e-05	8.16607e-05
5491	Cer(d17:1/20:0)	0.7025	MS2 reverse	580.564	432.199	4.1024e-05	4.8815e-05	3.76164e-05	4.24851e-05	2.80795e-05	2.47711e-05	1.47303e-05	2.2527e-05	2.97078e-05	4.55684e-05	4.04952e-05	3.85905e-05
5846	Cer(d18:1/20:0)	0.8732	MS2 forward	594.579	451.638	0.000548267	0.00055772	0.000580774	0.000562254	0.000294438	0.000291732	0.000151964	0.000246045	0.000399142	0.000403923	0.000398028	0.000400364
5902	Cer(d16:0/22:0)	0.6627	MS2 forward	596.595	465.32	9.89036e-05	9.79074e-05	0.000112478	0.000103096	9.68143e-05	9.38766e-05	5.82157e-05	8.29688e-05	8.62001e-05	9.70844e-05	9.60357e-05	9.31068e-05
6256	Cer(d17:1/22:0)	0.7496	MS2 forward	608.595	469.775	0.000120505	0.000129856	0.000128025	0.000126129	9.41773e-05	0.000107723	6.50909e-05	8.89971e-05	0.000115316	0.000115186	0.000129241	0.000119914
6593	Cer(d16:1/24:1)	0.7918	MS2 forward	620.595	453.07	0.000639723	0.000634889	0.000619813	0.000631475	0.000516961	0.000584589	0.000409796	0.000503782	0.000780661	0.000779534	0.00076293	0.000774375
6655	Cer(d18:1/22:0)	0.9352	MS2 forward	622.613	486.293	0.00268409	0.00280968	0.00281449	0.00276942	0.00260827	0.00286494	0.00127892	0.00225071	0.00243856	0.00244684	0.0024341	0.00243983
6715	Cer(d18:0/22:0)	0.6103	MS2 forward	624.627	499.14	0.000473889	0.000473052	0.000502583	0.000483175	0.000460754	0.000496849	0.000364707	0.00044077	0.000384544	0.000356499	0.000380447	0.00037383
7021	Cer(d17:1/24:1)	0.7615	MS2 forward	634.611	468.992	0.000557672	0.000573945	0.000595334	0.00057565	0.000352314	0.000417809	0.000261977	0.000344033	0.00059183	0.000618641	0.000596582	0.000602351
7087	Cer(d17:1/24:0)	0.7009	MS2 forward	636.628	502.3	0.000900781	0.000946494	0.0009641	0.000937125	0.000697787	0.000783159	0.000439201	0.000640049	0.000720963	0.000699774	0.00072306	0.000714599
7441	Cer(d18:1/24:1)	0.9337	MS2 forward	648.629	485.765	0.0093714	0.0106216	0.010048	0.0100137	0.00679839	0.00778049	0.00364073	0.0060732	0.0107452	0.0107572	0.0105695	0.0106906
7516	Cer(d18:1/24:0)	0.9296	MS2 forward	650.645	517.559	0.0129077	0.0136665	0.0142764	0.0136169	0.0146028	0.0169923	0.00719058	0.0129286	0.01114	0.010738	0.0112332	0.0110371
7578	Cer(d18:0/24:0)	0.6835	MS2 forward	652.651	516.784	0.00105562	0.00110672	0.00117536	0.00111257	0.00123379	0.00138119	0.000603029	0.00107267	0.00091771	0.000865389	0.000906779	0.000896626
7890	Cer(d17:1/26:1)	0.7459	MS2 reverse	662.642	500.952	0.000475476	0.000523936	0.000535247	0.000511553	0.00036291	0.000410511	0.000177841	0.000317088	0.000347132	0.000339157	0.000342221	0.000342837
7977	Cer(d17:1/26:0)	0.7667	MS2 reverse	664.66	530.996	0.00102798	0.00110098	0.00117927	0.00110274	0.000891411	0.000854994	0.000506173	0.00075086	0.000552251	0.000557821	0.000560485	0.000556852
8041	Cer(d19:0/24:0)	0.6284	MS2 reverse	666.674	539.56	0.000218548	0.000151035	0.000239249	0.000202944	0.000243188	0.000142071	0.00019628	0.000193846	9.21566e-05	0.000167886	0.000157507	0.000139183
8355	Cer(d18:1/26:1)	0.9669	MS2 forward	676.659	516.294	0.00172132	0.001912	0.00193319	0.0018555	0.00111944	0.00122599	0.000432916	0.000926114	0.000948016	0.000921616	0.000931926	0.000933853
8422	Cer(d18:1/26:0)	0.9325	MS2 forward	678.677	545.751	0.0037611	0.00400969	0.00436296	0.00404458	0.00253548	0.00273633	0.00102696	0.00209959	0.00182865	0.00172465	0.00168208	0.00174513
8887	Cer(d19:1/26:1)	0.7256	MS2 reverse	690.673	529.548	9.90336e-05	0.000105478	0.000112883	0.000105798	7.32731e-05	6.94728e-05	3.42309e-05	5.89923e-05	4.34674e-05	4.40771e-05	4.52695e-05	4.42713e-05
8970	Cer(d19:1/26:0)	0.8303	MS2 forward	692.69	555.089	0.000140964	0.000148336	0.000168165	0.000152489	0.000112225	0.000121361	5.02724e-05	9.46198e-05	7.63468e-05	7.1527e-05	7.22885e-05	7.33874e-05
7842	SM(d15:1/16:0)	0.9916	MS2 reverse	661.527	310.964	8.70026e-05	8.06263e-05	8.56871e-05	8.44387e-05	0.00023641	0.000237364	0.000130521	0.000201431	6.87648e-05	8.15416e-05	7.97706e-05	7.66923e-05
8254	SM(d14:1/18:1)	0.9916	MS2 forward	673.528	223.679	8.85688e-05	5.20876e-05	8.81938e-05	7.62834e-05	8.31398e-05	0.000104257	4.58769e-05	7.77579e-05	6.4825e-05	6.32246e-05	6.6833e-05	6.49608e-05
8313	SM(d14:0/18:1)	0.9999	MS2 forward	675.546	271.448	0.00606117	0.00635099	0.00738081	0.00659766	0.00794115	0.00998558	0.00407668	0.00733447	0.00571139	0.00619097	0.00581758	0.00590665
8378	SM(d14:0/18:0)	0.958	MS2 forward	677.558	286.312	0.0011744	0.00126959	0.00143851	0.00129417	0.00187784	0.0022209	0.000921961	0.00167357	0.00147737	0.0014528	0.000883278	0.00127115
8754	SM(d15:1/18:1)	0.6712	MS2 forward	687.543	251.068	6.78493e-05	2.10692e-05	5.26943e-05	4.72043e-05	9.38126e-05	0.000115267	2.69849e-05	7.86882e-05	3.65575e-05	3.76441e-05	3.68323e-05	3.70113e-05
8834	SM(d15:0/18:1)	0.9998	MS2 forward	689.561	292.106	0.00680982	0.00716341	0.00831797	0.0074304	0.00794367	0.0101984	0.00373788	0.00729333	0.0056115	0.00613751	0.00539173	0.00571358
9270	SM(d16:1/18:1)	0.9999	MS2 forward	701.562	274.118	0.0122882	0.0129923	0.0152023	0.0134943	0.0123865	0.0168746	0.00450062	0.0112539	0.0131295	0.0121817	0.0119589	0.0124234
9401	SM(d14:0/20:0)	0.9995	MS2 reverse	705.582	311.089	0.00565167	0.00595864	0.00661414	0.00607482	0.015104	0.01923	0.0093157	0.0145499	0.00659116	0.00673465	0.00681615	0.00671399
9787	SM(d17:1/18:1)	0.9916	MS2 reverse	715.575	298.595	0.000200808	0.000204044	0.000170053	0.000191635	0.000175139	0.000298163	0.000109995	0.000194432	0.0002417	0.000164576	0.000228809	0.000211695
9864	SM(d15:1/20:0)	0.6648	MS2 forward	717.591	338.108	0.00176043	0.00146436	0.00175532	0.00166004	0.00694308	0.0085927	0.00468179	0.00673919	0.00240845	0.00246775	0.00246368	0.00244662
10307	SM(d18:1/18:1)	0.7148	MS2 forward	729.592	323.308	0.000742711	0.000707326	0.00077175	0.000740596	0.00340566	0.00398171	0.00165245	0.00301327	0.00114504	0.00118622	0.00115284	0.00116137
12328	SM(d14:1/26:1)	0.9916	MS2 reverse	785.66	587.838	3.81272e-05	3.59975e-05	3.30536e-05	3.57261e-05	4.58968e-05	0.000110273	6.41058e-05	7.34251e-05	3.22003e-05	3.19342e-05	3.27973e-05	3.23106e-05
12820	SM(d15:1/26:1)	0.9916	MS2 forward	799.668	438.376	0.00629915	0.00620054	0.00316378	0.00522116	0.0118016	0.013355	0.00552577	0.0102274	0.00559345	0.00548242	0.00514111	0.00540566
12876	SM(d15:0/26:1)	0.9994	MS2 forward	801.684	488.455	0.00460776	0.00471972	0.0049992	0.00477556	0.0074533	0.00915221	0.00343666	0.00668072	0.00369428	0.0036298	0.00371383	0.0036793
12947	SM(d15:0/26:0)	1	MS2 reverse	803.696	505.808	0.000528986	0.000322722	0.000547142	0.000466283	0.00093231	0.00117231	0.000670689	0.000925105	0.000432137	0.000361469	0.00038992	0.000394509
13124	SM(d18:0/24:4)	0.9916	MS2 reverse	809.655	380.716	0.0010925	0.000966826	0.00103305	0.00103079	0.00202701	0.00181244	0.00105286	0.00163077	0.000415444	0.000506201	0.000479278	0.000466974
13258	SM(d16:1/26:1)	0.9916	MS2 forward	813.688	459.955	0.0609677	0.0627067	0.0682738	0.0639828	0.0764722	0.0975983	0.031386	0.0684855	0.0608666	0.0644133	0.0867303	0.0706701
13326	SM(d16:0/26:1)	0.9916	MS2 forward	815.703	510.049	0.0322631	0.0323199	0.0365881	0.0337237	0.0838804	0.0404149	0.0510063	0.0584338	0.0279391	0.0267891	0.026791	0.0271731
13570	SM(d19:0/24:4)	0.9916	MS2 reverse	823.679	581.244	0.000259446	0.000258199	0.000218087	0.000245244	0.000332879	0.000305403	0.000403957	0.000347413	0.00020159	0.000206702	0.000305879	0.000238057
13667	SM(d17:1/26:1)	0.9993	MS2 forward	827.702	484.656	0.00245153	0.00220966	0.00259715	0.00241944	0.00342883	0.00411055	0.00168045	0.00307328	0.001787	0.00191511	0.00180748	0.00183653
14169	SM(d18:1/26:1)	0.9916	MS2 reverse	841.716	609.119	0.000147233	0.000142679	0.000155169	0.00014836	0.000222024	0.000219461	0.000197893	0.000213126	0.000121161	0.000114054	0.000109029	0.000114748
14223	SM(d18:0/26:1)	0.9916	MS2 forward	843.732	628.021	0.000341277	0.0003378	0.00032705	0.000335376	0.000602602	0.000696899	0.000465779	0.000588427	0.000259105	0.000341323	0.000229114	0.000276514
14588	SM(d19:1/26:1)	0.9916	MS2 reverse	855.742	636.977	0.0005097	0.000445511	0.000502925	0.000486045	0.00141487	0.00150874	0.000756937	0.00122685	0.000580655	0.000541237	0.000494267	0.00053872
14712	SM(d19:0/26:0)	0.9916	MS2 reverse	859.758	594.517	0.000227555	0.00030034	0.000217875	0.00024859	0.000402515	0.000351474	0.000768603	0.000507531	0.000213386	0.000285123	0.000269193	0.000255901
7207	Cer(t14:0/26:0)	0.6107	MS2 forward	640.621	467.117	2.63867e-05	2.86497e-05	2.89938e-05	2.801e-05	3.48221e-05	3.3742e-05	2.22202e-05	3.02615e-05	2.31195e-05	2.39284e-05	2.24325e-05	2.31602e-05
8040	Cer(t18:0/24:1)	0.8682	MS2 forward	666.646	565.08	0.000132084	0.000133811	0.000189284	0.000151726	4.05269e-05	3.05765e-05	1.05601e-05	2.72212e-05	0.00010455	0.000110152	0.00011073	0.000108477
8107	Cer(t18:0/24:0)	0.7071	MS2 forward	668.662	589.895	3.1734e-05	2.96133e-05	4.29737e-05	3.47737e-05	2.23e-05	2.20849e-05	1.13652e-05	1.85834e-05	2.94398e-05	3.09236e-05	2.87958e-05	2.97197e-05
9126	Cer(t18:0/26:0)	0.6087	MS2 forward	696.692	514.157	5.46073e-05	5.62889e-05	4.42078e-05	5.17014e-05	4.14504e-05	0.000155383	2.70843e-05	7.46393e-05	4.94325e-05	7.27439e-05	4.88023e-05	5.69929e-05
4384	DG(18:1/10:0)	0.6056	MS2 reverse	528.46	314.852	6.43643e-05	4.5685e-05	4.11588e-05	5.04027e-05	4.04086e-05	3.34282e-05	3.13063e-05	3.50477e-05	4.98571e-05	4.1238e-05	3.98565e-05	4.36505e-05
4412	DG(14:0/14:0)	0.625	MS2 reverse	530.475	356.483	0.000106148	0.000104031	0.000123244	0.000111141	8.78685e-05	8.13553e-05	4.65068e-05	7.19102e-05	0.00012435	0.000124079	0.000109209	0.000119213
5534	DG(16:1/16:1)	0.6221	MS2 reverse	582.507	366.22	0.000398861	0.000368049	0.00039043	0.00038578	0.000756872	0.000786687	0.00102723	0.000856929	0.000518943	0.000446067	0.00047826	0.00048109
5622	DG(16:0/16:0)	0.6227	MS2 reverse	586.539	440.637	0.00568472	0.00581277	0.00771427	0.00640392	0.00510881	0.00542343	0.00342188	0.00465137	0.00567198	0.00558803	0.00518747	0.00548249
6649	DG(17:2/18:1)	0.7112	MS2 forward	622.547	445.475	0.000424311	0.000423591	0.000517975	0.000455292	0.000259522	0.000366923	0.000344782	0.000323743	0.000435543	0.000454429	0.000431184	0.000440385
7143	DG(18:1/18:1)	0.6188	MS2 reverse	638.572	445.783	0.0314692	0.031538	0.03967	0.0342257	0.0137356	0.0164369	0.0203466	0.0168397	0.033677	0.034349	0.032274	0.0334333
7263	DG(18:0/18:0)	0.6187	MS2 reverse	642.593	478.633	0.000951276	0.00100155	0.0013915	0.00111478	0.00119273	0.00154726	0.00113124	0.00129041	0.00149341	0.00148131	0.00140625	0.00146032
7808	DG(16:0/22:5)	0.8936	MS2 reverse	660.555	405.65	0.000970676	0.000818345	0.00107183	0.000953616	0.00143739	0.00219705	0.00242542	0.00201996	0.00146806	0.00134451	0.00149511	0.0014359
7877	DG(18:1/20:3)	0.8593	MS2 forward	662.57	424.259	0.000777714	0.000751629	0.000910911	0.000813418	0.00097656	0.0011851	0.00128041	0.00114736	0.000984913	0.00104999	0.000974678	0.00100319
8228	DG(22:4/17:2)	0.9254	MS2 reverse	672.554	406.448	5.69889e-05	2.53857e-05	5.03785e-05	4.4251e-05	8.55842e-05	0.000101009	0.000113443	0.000100012	5.66299e-05	9.87977e-05	0.000102953	8.61269e-05
8289	DG(22:5/17:0)	0.8398	MS2 reverse	674.576	509.435	9.78948e-05	7.39617e-05	0.000109557	9.38046e-05	0.000140206	0.000166932	0.000113206	0.000140115	0.000146178	0.000136682	0.000127158	0.000136673
8349	DG(19:0/20:4)	0.7342	MS2 forward	676.591	537.745	1.80324e-05	1.29885e-05	1.68205e-05	1.59472e-05	4.08598e-05	4.46192e-05	2.9837e-05	3.84387e-05	2.6591e-05	2.24315e-05	2.33731e-05	2.41319e-05
8415	DG(19:0/20:3)	0.8075	MS2 reverse	678.601	477.61	9.04807e-05	8.83961e-05	0.00010241	9.37623e-05	9.42796e-05	0.000127762	7.82029e-05	0.000100082	0.000104779	0.000101484	0.000108951	0.000105071
8806	DG(18:0/22:5)	0.7863	MS2 forward	688.599	517.962	0.000110507	9.19761e-05	8.68872e-05	9.64567e-05	0.000222579	0.000271955	0.000147747	0.000214094	0.000141405	0.000113569	9.93138e-05	0.000118096
9044	DG(18:1/22:1)	0.9168	MS2 forward	694.634	510.316	0.000528631	0.000511696	0.000767518	0.000602615	0.000209489	0.000254115	0.000211149	0.000224918	0.000588171	0.000597841	0.000578894	0.000588302
9124	DG(24:1/16:0)	0.9527	MS2 forward	696.648	460.885	4.34559e-05	4.33569e-05	5.20608e-05	4.62912e-05	6.1901e-05	7.61102e-05	5.23894e-05	6.34668e-05	4.19226e-05	5.75521e-05	3.8605e-05	4.60266e-05
9686	DG(20:1/22:6)	0.8089	MS2 reverse	712.592	121.094	0.00024582	0.000211572	0.00020312	0.000220171	8.06769e-05	0.000127293	4.992e-05	8.59634e-05	0.00015587	0.000118845	0.000109252	0.000127989
9694	DG(20:0/21:0)	0.8089	MS2 forward	712.679	508.782	4.38972e-05	5.09542e-05	3.81421e-05	4.43312e-05	9.04815e-05	0.000100221	6.05362e-05	8.37461e-05	4.66819e-05	4.1933e-05	5.04008e-05	4.63385e-05
11122	DG(26:1/18:0)	0.6312	MS2 forward	752.702	563.212	8.19447e-05	7.53792e-05	9.19417e-05	8.30885e-05	0.000112098	0.000127919	7.69369e-05	0.000105651	7.68246e-05	7.48909e-05	7.67441e-05	7.61532e-05
8225	HexCer(d18:1/14:0)	0.9215	MS2 forward	672.54	269.335	4.96644e-05	3.91444e-05	4.87861e-05	4.58649e-05	6.479e-05	8.16918e-05	4.65612e-05	6.43477e-05	4.93885e-05	5.11586e-05	5.25725e-05	5.10398e-05
9244	HexCer(d18:1/16:0)	0.9948	MS2 forward	700.573	317.169	0.00067437	0.00057195	0.000581465	0.000609261	0.00165709	0.00190057	0.00150921	0.00168896	0.000796035	0.000833524	0.000807802	0.000812454
9759	HexCer(d15:1/20:0)	0.7374	MS2 reverse	714.588	340.081	8.32725e-05	6.54135e-05	5.11962e-05	6.66274e-05	0.000188657	0.000208893	0.00012627	0.000174606	7.75407e-05	6.97654e-05	8.95085e-05	7.89382e-05
10272	HexCer(d18:1/18:0)	0.6542	MS2 forward	728.603	362.67	0.000100692	8.77374e-05	9.56654e-05	9.46982e-05	0.000220197	0.000252411	0.00014014	0.000204249	0.000166393	0.000174202	0.000169271	0.000169955
11277	HexCer(d18:1/20:0)	0.7483	MS2 forward	756.635	405.459	0.00023843	0.00015013	0.000209353	0.000199304	0.000263923	0.000238018	0.000132501	0.00021148	0.000165504	0.000158766	0.000176832	0.000167034
12213	HexCer(d16:1/24:1)	0.9169	MS2 reverse	782.649	409.747	8.18365e-05	0.000117969	0.000146389	0.000115398	0.000278115	0.000357521	0.000157741	0.000264459	0.000218153	0.000225823	0.000148184	0.000197387
12289	HexCer(d18:1/22:0)	0.9262	MS2 forward	784.665	442.788	0.00111362	0.000865807	0.000877273	0.000952235	0.00299181	0.00292143	0.00168982	0.00253435	0.0013284	0.00134405	0.00145267	0.00137504
13159	HexCer(d18:1/24:1)	0.9764	MS2 forward	810.683	441.036	0.00274787	0.00227086	0.00243893	0.00248589	0.00478373	0.00488562	0.00262147	0.00409694	0.00390909	0.00409003	0.00384357	0.00394756
14063	HexCer(d18:1/26:1)	0.871	MS2 forward	838.713	474.579	0.000546084	0.000475066	0.000491603	0.000504251	0.000724775	0.000810564	0.000368922	0.000634754	0.000373526	0.000375998	0.000356536	0.000368687
10669	TG(12:0/14:0/16:0)	0.9559	MS2 forward	740.676	575.588	0.000123183	0.000130998	0.000121465	0.000125215	6.99312e-05	6.44133e-05	5.18398e-05	6.20614e-05	9.0231e-05	8.45922e-05	8.73639e-05	8.73957e-05
11638	TG(14:0/16:1/14:0)	0.9512	MS2 reverse	766.684	554.709	2.40658e-05	2.91101e-05	2.44161e-05	2.5864e-05	1.5335e-05	1.45135e-05	1.56833e-05	1.51773e-05	1.68204e-05	2.01416e-05	1.56663e-05	1.75428e-05
12599	TG(12:0/18:1/16:1)	0.6119	MS2 forward	792.691	480.406	2.4646e-05	3.13575e-05	5.83295e-05	3.8111e-05	0.000107896	0.00013222	6.144e-05	0.000100519	3.5245e-05	3.61198e-05	4.54268e-05	3.89305e-05
12733	TG(14:0/16:0/16:0)	0.9489	MS2 forward	796.741	618.499	0.00352064	0.00378842	0.00417483	0.00382796	0.0022407	0.00224402	0.00163944	0.00204138	0.0030273	0.00303278	0.00265659	0.00290555
13437	TG(16:1/16:1/16:1)	0.9665	MS2 reverse	818.718	532.84	0.0016216	0.003247	0.00379651	0.00288837	0.00288854	0.00269443	0.00270285	0.00276194	0.00145213	0.00224051	0.00137532	0.00168932
13543	TG(14:0/16:0/18:1)	0.9412	MS2 forward	822.747	599.456	0.00105435	0.00118	0.000862109	0.00103215	0.000675176	0.000680461	0.00139124	0.000915626	0.000659675	0.000675539	0.000626098	0.00065377
13601	TG(16:0/16:0/16:0)	0.9538	MS2 forward	824.763	618.258	0.00215407	0.00222037	0.00195109	0.00210851	0.00149408	0.00166244	0.0018724	0.00167631	0.00162418	0.00163962	0.00154395	0.00160258
13603	TG(14:0/16:0/18:0)	0.8952	MS2 forward	824.772	636.97	0.00773485	0.00794492	0.00954857	0.00840945	0.00844329	0.00808186	0.00445165	0.00699227	0.00726423	0.00659837	0.00611808	0.00666023
13833	TG(16:1/16:1/17:1)	0.9804	MS2 reverse	832.739	591.913	0.000493137	0.000564866	0.000418768	0.000492257	0.000568645	0.000540941	0.00119791	0.000769165	0.000340765	0.000343413	0.000338663	0.000340947
13919	TG(16:0/16:1/17:1)	0.78	MS2 forward	834.757	610.079	0.0032762	0.00363325	0.00270469	0.00320471	0.00222112	0.0021522	0.00477702	0.00305011	0.00211818	0.00203467	0.0019272	0.00202668
13985	TG(16:0/16:0/17:1)	0.9488	MS2 reverse	836.762	608.912	0.000477525	0.000525016	0.000401472	0.000468004	0.000359196	0.000352897	0.000718066	0.00047672	0.000322402	0.000307916	0.000300416	0.000310245
14068	TG(16:0/16:0/17:0)	0.887	MS2 forward	838.787	644.219	0.00141936	0.00144935	0.00156397	0.00147756	0.00193299	0.00198302	0.00103157	0.00164919	0.000942817	0.000972874	0.00083935	0.000918347
14307	TG(16:0/16:1/18:2)	0.835	MS2 forward	846.757	601.809	0.0100997	0.0115903	0.00834309	0.010011	0.00730711	0.00718993	0.0190408	0.0111793	0.00672924	0.00667986	0.00633703	0.00658204
14368	TG(16:0/16:1/18:1)	0.9111	MS2 forward	848.763	600.356	0.00154526	0.00171195	0.00127281	0.00151	0.00113928	0.00110752	0.00284108	0.00169596	0.000997822	0.00100854	0.000958398	0.000988254
14423	TG(16:0/16:0/18:1)	0.9588	MS2 forward	850.78	618.842	0.00508957	0.00526239	0.00434267	0.00489821	0.00417602	0.00466773	0.00694959	0.00526445	0.00389517	0.00389475	0.00364244	0.00381079
14493	TG(16:0/16:0/18:0)	0.9623	MS2 forward	852.795	636.941	0.0049015	0.00470936	0.00447727	0.00469604	0.00507625	0.00551721	0.00491219	0.00516855	0.00431651	0.00413338	0.00390711	0.004119
14680	TG(16:1/17:1/18:2)	0.6075	MS2 forward	858.755	594.809	0.000427931	0.000457261	0.000361648	0.000415614	0.000676335	0.000564247	0.00130224	0.000847608	0.000347521	0.000354935	0.000351124	0.000351193
14745	TG(16:1/17:1/18:1)	0.868	MS2 forward	860.753	580.297	4.85315e-05	5.5127e-05	4.88154e-05	5.08247e-05	5.87523e-05	7.47233e-05	5.48788e-05	6.27848e-05	3.95293e-05	3.69434e-05	3.63152e-05	3.7596e-05
14816	TG(16:0/17:1/18:1)	0.8801	MS2 forward	862.79	628.608	0.0120702	0.012908	0.00987234	0.0116169	0.00790062	0.0085141	0.0158348	0.0107498	0.00875769	0.00783973	0.00775637	0.00811793
14882	TG(16:0/17:0/18:1)	0.8858	MS2 forward	864.793	578.288	3.91993e-05	4.12213e-05	3.42067e-05	3.82091e-05	3.48216e-05	3.3279e-05	4.67429e-05	3.82812e-05	3.02662e-05	3.29125e-05	2.99157e-05	3.10315e-05
14945	TG(16:1/16:1/20:5)	0.8591	MS2 reverse	866.73	611.558	0.000134811	0.000134712	0.000132715	0.000134079	0.000199065	0.000200865	0.000258195	0.000219375	0.000117832	0.00011189	9.85616e-05	0.000109428
15006	TG(16:0/16:1/20:5)	0.6155	MS2 forward	868.747	628.703	0.000223648	0.000208534	0.000208669	0.000213617	0.000374902	0.000431026	0.00046795	0.000424626	0.000198337	0.00020916	0.000143345	0.000183614
15070	TG(16:0/16:0/20:5)	0.8394	MS2 reverse	870.756	594.832	0.00173702	0.00203233	0.00160063	0.00178999	0.00318386	0.00240869	0.00320659	0.00293305	0.00148854	0.00151699	0.00149287	0.00149947
15139	TG(16:1/18:1/18:2)	0.7253	MS2 forward	872.771	604.497	0.00643573	0.00729508	0.00541467	0.00638182	0.00679285	0.00583562	0.0167628	0.0097971	0.00478019	0.00472669	0.00459403	0.0047003
15200	TG(16:1/18:1/18:1)	0.9312	MS2 forward	874.779	601.761	0.00106725	0.00118444	0.000894842	0.00104884	0.0011064	0.000938245	0.00275247	0.00159904	0.000788497	0.00077422	0.000763813	0.00077551
15201	TG(16:0/18:1/18:2)	0.9019	MS2 forward	874.79	620.887	0.03289	0.0343498	0.0285174	0.0319191	0.0297706	0.0327782	0.0607877	0.0411122	0.026597	0.0261681	0.0239548	0.0255733
15275	TG(16:0/18:1/18:1)	0.9673	MS2 forward	876.796	619.409	0.00513432	0.00542844	0.0045434	0.00503538	0.00476445	0.00521633	0.00968108	0.00655395	0.00411802	0.00413495	0.00374584	0.0039996
15351	TG(16:0/18:0/18:1)	0.9565	MS2 forward	878.818	599.615	0.000122337	0.000562784	0.000422133	0.000369085	0.000105497	0.000432528	0.000667738	0.000401921	0.00038763	0.000382846	0.000372595	0.000381023
15425	TG(16:0/18:0/18:0)	0.9414	MS2 forward	880.826	654.058	0.00373242	0.00349132	0.0033775	0.00353375	0.00487928	0.00516505	0.00614976	0.00539803	0.00424948	0.00392589	0.00393172	0.0040357
15481	TG(16:0/17:2/20:4)	0.6743	MS2 reverse	882.757	587.174	0.000204365	0.0002531	0.00016574	0.000207735	0.000395694	0.000300626	0.000599213	0.000431845	0.000194811	0.000196747	0.000126934	0.00017283
15548	TG(17:1/18:1/18:3)	0.7072	MS2 forward	884.771	604.205	0.000468601	0.000536476	0.000419806	0.000474961	0.000774731	0.000663735	0.00157067	0.00100304	0.000396799	0.000404139	0.000388197	0.000396379
15549	TG(16:0/17:1/20:4)	0.8569	MS2 reverse	884.778	654.933	0.000276634	0.000309653	0.000427418	0.000337902	0.000989644	0.0010388	0.000826033	0.000951492	0.00048145	0.000502398	0.000356136	0.000446661
15670	TG(17:1/18:1/18:1)	0.9044	MS2 forward	888.788	600.871	0.000106863	0.000115339	8.70667e-05	0.000103089	0.000118316	0.00012566	0.000725842	0.000323273	7.83799e-05	8.43149e-05	7.89659e-05	8.05536e-05
15746	TG(17:0/18:1/18:1)	0.9028	MS2 forward	890.811	628.365	0.00139042	0.00149412	0.00116337	0.0013493	0.00115113	0.00113703	0.00249493	0.00159436	0.00111961	0.00105957	0.00103706	0.00107208
15811	TG(16:1/16:1/22:6)	0.78	MS2 forward	892.741	566.978	0.000240602	0.000271742	0.000219157	0.000243834	0.000597974	0.000395671	0.000971076	0.000654907	0.000243581	0.000263536	0.000236523	0.00024788
15821	TG(17:0/18:0/18:1)	0.734	MS2 forward	892.837	660.323	0.00266263	0.00259738	0.00237352	0.00254451	0.00471261	0.00492378	0.00692139	0.00551926	0.0026598	0.0023987	0.00281708	0.00262519
15883	TG(16:1/18:1/20:5)	0.901	MS2 reverse	894.758	586.839	0.00148101	0.00176973	0.00138199	0.00154424	0.00305555	0.00224305	0.00535558	0.0035514	0.00145882	0.00149382	0.00149175	0.00148146
15893	TG(17:0/17:0/19:0)	0.9624	MS2 reverse	894.852	675.772	0.000209848	0.000213933	0.000442188	0.000288656	0.000212971	0.000219995	0.000261838	0.000231601	0.000257275	0.000239124	0.000196456	0.000230951
15952	TG(16:0/16:1/22:5)	0.67	MS2 forward	896.773	596.75	0.00293904	0.00487834	0.00371422	0.00384387	0.00702203	0.00529266	0.013065	0.00845991	0.00360831	0.00363377	0.00352747	0.00358985
16010	TG(16:0/18:1/20:4)	0.7399	MS2 forward	898.789	614.556	0.00697336	0.00782075	0.00604946	0.00694786	0.0100817	0.00771663	0.0207672	0.0128552	0.00610858	0.00583853	0.00571927	0.00588879
16120	TG(18:1/18:1/18:1)	0.9662	MS2 forward	902.811	620.878	0.00228493	0.00238565	0.00200951	0.0022267	0.00251612	0.0025004	0.0051412	0.00338591	0.00203059	0.00200045	0.00187925	0.0019701
16192	TG(18:0/18:1/18:1)	0.9147	MS2 forward	904.828	636.978	0.00520636	0.00514191	0.00438783	0.00491203	0.00669858	0.00710697	0.0103414	0.00804899	0.0056804	0.00546378	0.00544895	0.00553104
16252	TG(16:1/17:1/22:6)	0.7622	MS2 forward	906.753	576.662	9.95573e-05	0.000112172	0.000110126	0.000107285	0.000206187	0.000152429	0.00038875	0.000249122	0.000104417	9.69963e-05	8.95984e-05	9.7004e-05
16255	TG(18:0/18:0/18:1)	0.8205	MS2 forward	906.844	654.058	0.00488129	0.00459381	0.00399273	0.00448928	0.00642243	0.00680176	0.0100182	0.00774747	0.00537025	0.00513044	0.00505518	0.00518529
16313	TG(16:0/17:1/22:6)	0.6681	MS2 forward	908.773	596.388	0.000400672	0.00045785	0.000375912	0.000411478	0.000854262	0.000627657	0.00164788	0.00104327	0.000387616	0.000395861	0.000391242	0.000391573
16316	TG(16:0/18:0/20:0)	0.6515	MS2 forward	908.86	669.535	0.0012728	0.00120074	0.00122377	0.00123244	0.00182779	0.00202533	0.00270471	0.00218595	0.00174862	0.00152591	0.00167181	0.00164878
16377	TG(17:1/18:1/20:4)	0.6135	MS2 forward	910.787	605.821	0.000797795	0.000845267	0.00065747	0.000766844	0.00133298	0.00101563	0.00262432	0.00165764	0.000659236	0.000645765	0.000699901	0.0006683
16445	TG(17:1/18:1/20:3)	0.7253	MS2 forward	912.803	620.765	0.000767613	0.000835054	0.000708652	0.00077044	0.00186589	0.00149095	0.00340506	0.00225397	0.00076993	0.000877479	0.000899262	0.00084889
16515	TG(17:0/18:1/20:3)	0.7497	MS2 reverse	914.819	631.917	0.00142434	0.00146045	0.00116246	0.00134908	0.00222045	0.00156592	0.00319279	0.00232639	0.00125746	0.00116208	0.00122617	0.00121524
16572	TG(16:1/18:3/22:6)	0.6659	MS2 reverse	916.742	552.684	3.85318e-05	4.56478e-05	4.03525e-05	4.15107e-05	0.000185527	0.000112949	0.000178066	0.000158847	5.14246e-05	5.33243e-05	5.25244e-05	5.24244e-05
16626	TG(16:1/18:2/22:6)	0.7287	MS2 forward	918.757	570.041	0.000176772	0.000215966	0.000177421	0.000190053	0.000691828	0.000426967	0.00104276	0.000720519	0.000227743	0.000233478	0.00022453	0.000228583
16693	TG(16:1/18:1/22:6)	0.7972	MS2 forward	920.774	588.063	0.00165058	0.00190636	0.00156667	0.00170787	0.00479343	0.00323782	0.00909869	0.00570998	0.00186331	0.00192129	0.00192427	0.00190296
16698	TG(17:0/17:1/21:0)	0.876	MS2 reverse	920.858	618.984	0.00103048	0.000983636	0.000837214	0.000950443	0.000632699	0.000773649	0.00120229	0.000869547	0.000761355	0.000718532	0.000719051	0.000732979
16819	TG(16:0/18:1/22:5)	0.7407	MS2 forward	924.806	614.856	0.00912892	0.0100659	0.00806092	0.00908524	0.0156123	0.0121465	0.0295899	0.0191163	0.00969369	0.00948967	0.00809209	0.00909182
16873	TG(18:0/18:1/20:4)	0.8586	MS2 forward	926.821	630.667	0.00664029	0.00712556	0.00570478	0.00649021	0.0162439	0.0131395	0.0245008	0.0179614	0.00714511	0.00664891	0.00645368	0.00674923
16874	TG(18:1/18:1/20:3)	0.8017	MS2 forward	926.813	613.688	0.00153936	0.0017423	0.00138277	0.00155481	0.00248108	0.00199871	0.00476812	0.00308263	0.00146243	0.0014361	0.00136259	0.00142037
16923	TG(18:1/18:1/20:2)	0.8783	MS2 forward	928.825	624.973	0.000971533	0.00114767	0.000878687	0.000999295	0.00229223	0.0016053	0.00358168	0.00249307	0.00104479	0.000948128	0.000916685	0.000969867
16925	TG(18:0/18:1/20:3)	0.8489	MS2 forward	928.836	640.53	0.00452681	0.00448903	0.00391509	0.00431031	0.00920149	0.00826399	0.0172899	0.0115851	0.00441433	0.00422261	0.00393936	0.0041921
16976	TG(16:1/20:1/20:1)	0.8228	MS2 reverse	930.853	654.064	0.00962454	0.00930836	0.00793191	0.00895494	0.00903966	0.0101748	0.0125997	0.0106047	0.00903994	0.00860961	0.00836837	0.00867264
17018	TG(17:1/18:2/22:6)	0.7411	MS2 forward	932.781	633.299	7.69547e-05	5.65497e-05	7.27287e-05	6.87444e-05	0.000451803	0.000332812	0.000429828	0.000404814	9.24527e-05	6.46676e-05	8.7552e-05	8.15574e-05
17020	TG(18:0/18:1/20:1)	0.8762	MS2 forward	932.856	600.404	0.000122076	0.000121587	0.000100525	0.000114729	0.000127374	0.000124379	0.000268975	0.000173576	9.85807e-05	9.32265e-05	8.77924e-05	9.31999e-05
17065	TG(17:1/18:1/22:6)	0.8397	MS2 forward	934.787	597.977	0.000242205	0.000277968	0.000218387	0.000246187	0.000737985	0.000496207	0.00164345	0.000959215	0.000293425	0.00029029	0.000287381	0.000290365
17121	TG(17:1/18:1/22:5)	0.8519	MS2 forward	936.783	573.699	0.000110549	0.000113685	0.000116681	0.000113638	0.000208186	0.000199609	0.000163149	0.000190315	9.97611e-05	0.000108418	9.60592e-05	0.000101413
17126	TG(16:0/18:0/22:0)	0.6985	MS2 forward	936.886	636.97	0.000410038	0.000369625	0.000299818	0.000359827	0.000389588	0.000438283	0.000495898	0.000441256	0.000325206	0.00026607	0.000285548	0.000292275
17181	TG(17:0/18:1/22:5)	0.9375	MS2 reverse	938.813	575.873	0.000152183	0.000159805	0.000133348	0.000148445	0.000206044	0.000417726	0.000334228	0.000319333	0.000136306	0.000135836	0.000129121	0.000133754
17182	TG(17:1/18:0/22:5)	0.6972	MS2 forward	938.819	622.856	0.000611445	0.00067006	0.000707188	0.000662897	0.00182546	0.00117001	0.00304238	0.00201262	0.000684071	0.000806731	0.000760796	0.000750533
17231	TG(17:0/18:2/22:3)	0.9372	MS2 reverse	940.834	635.583	0.000599978	0.000525635	0.00038699	0.000504201	0.00148308	0.00121576	0.00208847	0.00159577	0.000466058	0.000615413	0.000433297	0.000504922
17277	TG(16:1/20:4/22:6)	0.7033	MS2 forward	942.757	560.747	7.15386e-05	8.77579e-05	8.5043e-05	8.14465e-05	0.000252554	0.000161257	0.000325616	0.000246476	9.52362e-05	9.11153e-05	9.26725e-05	9.3008e-05
17281	TG(17:1/18:1/22:2)	0.9367	MS2 reverse	942.85	649.476	0.000578402	0.000571672	0.000479982	0.000543352	0.00116377	0.00103694	0.0012428	0.00114784	0.000528875	0.00049278	0.000466709	0.000496121
17324	TG(18:1/18:3/22:6)	0.6435	MS2 forward	944.772	573.694	0.000203091	0.000185763	0.000157635	0.000182163	0.000861685	0.000488575	0.00110262	0.000817626	0.000263129	0.000285715	0.000207483	0.000252109
17363	TG(18:1/18:2/22:6)	0.8039	MS2 forward	946.79	590.67	0.000749277	0.000887282	0.000746	0.000794186	0.00264106	0.0016149	0.00492712	0.00306103	0.000970751	0.000985342	0.000984335	0.000980143
17403	TG(18:1/18:1/22:6)	0.8278	MS2 forward	948.806	607.421	0.00314273	0.00342327	0.00274089	0.00310229	0.00883215	0.00606612	0.0178443	0.0109142	0.00404167	0.00389675	0.00399909	0.00397917
17461	TG(18:1/18:1/22:5)	0.95	MS2 forward	950.821	615.524	0.00502664	0.00408284	0.00328412	0.0041312	0.0159208	0.00741639	0.0193107	0.0142159	0.00688303	0.006605	0.00443209	0.00597337
17520	TG(18:1/18:1/22:4)	0.7537	MS2 forward	952.828	614.016	0.000699971	0.000814652	0.000654168	0.00072293	0.00194265	0.00141636	0.00353652	0.00229851	0.000879471	0.000838705	0.000799598	0.000839258
17521	TG(18:0/18:1/22:5)	0.7413	MS2 forward	952.838	631.42	0.00372918	0.00386826	0.0032093	0.00360224	0.0120091	0.00919251	0.0202779	0.0138265	0.0050564	0.00467217	0.00535966	0.00502941
17611	TG(18:0/18:1/22:3)	0.6356	MS2 forward	956.867	656.734	0.0012579	0.00152594	0.00110643	0.00129676	0.00258943	0.00247294	0.00375964	0.00294067	0.00170568	0.00131348	0.00129027	0.00143648
17613	TG(18:1/20:1/20:2)	0.7283	MS2 forward	956.865	620.64	0.000312139	0.000222551	0.000260608	0.000265099	0.000282983	0.000358834	0.000600139	0.000413985	0.000231829	0.000179064	0.000232621	0.000214505
17684	TG(17:1/20:2/22:6)	0.6371	MS2 forward	960.803	600.294	6.25494e-05	7.71768e-05	5.4837e-05	6.48544e-05	0.000231293	0.000156499	0.0003324	0.000240064	7.21482e-05	8.45762e-05	8.37036e-05	8.01427e-05
17689	TG(18:1/18:1/22:0)	0.9482	MS2 reverse	960.887	619.455	0.000336495	0.000363989	0.000267783	0.000322756	0.00030424	0.000313073	0.000559041	0.000392118	0.000270106	0.000253116	0.000274673	0.000265965
17690	TG(18:0/18:1/22:1)	0.6303	MS2 forward	960.891	669.422	0.000621369	0.000629788	0.000520749	0.000590635	0.000697733	0.000821334	0.00112128	0.000880116	0.00064595	0.000550608	0.000548615	0.000581724
17775	TG(17:1/20:1/22:5)	0.7347	MS2 reverse	964.836	623.982	0.000215658	0.000225894	0.000192751	0.000211434	0.000610926	0.000506633	0.000928818	0.000682126	0.000257942	0.00025718	0.000241522	0.000252215
17785	TG(18:0/18:0/22:0)	0.9541	MS2 reverse	964.919	654.293	0.000262509	0.00025611	0.000217798	0.000245472	0.000327038	0.000342836	0.000426008	0.000365294	0.000296653	0.000257737	0.000313281	0.000289223
17831	TG(16:1/22:6/22:6)	0.7144	MS2 forward	966.758	552.103	2.31574e-05	3.13832e-05	2.49064e-05	2.64824e-05	0.000112348	7.06374e-05	0.000151979	0.000111655	3.7928e-05	3.95453e-05	4.01235e-05	3.91989e-05
17840	TG(18:1/19:0/22:5)	0.912	MS2 reverse	966.852	639.168	0.000140284	0.000130243	0.000144063	0.000138197	0.000626149	0.000476655	0.00103244	0.000711748	0.000199189	0.000163329	0.000132397	0.000164972
17880	TG(16:0/22:6/22:6)	0.9438	MS2 reverse	968.773	572.869	0.000111163	0.000127565	0.000116707	0.000118478	0.00048904	0.000290451	0.000683132	0.000487541	0.000110292	0.000115243	0.000110555	0.00011203
17887	TG(18:1/19:0/22:4)	0.6596	MS2 reverse	968.867	651.452	0.000162816	0.000146397	0.000245334	0.000184849	0.000450486	0.0003811	0.000606076	0.000479221	0.00017285	0.000154018	0.000164289	0.000163719
17924	TG(18:1/20:4/22:6)	0.7209	MS2 forward	970.79	583.088	0.000327664	0.000406373	0.000343216	0.000359084	0.00109283	0.000656605	0.0015706	0.00110668	0.000379519	0.000388594	0.000390983	0.000386365
17956	TG(18:1/20:3/22:6)	0.6842	MS2 forward	972.805	592.617	0.000396249	0.000631509	0.000531468	0.000519742	0.00174113	0.00102097	0.00204208	0.00160139	0.000668934	0.000678674	0.000515769	0.000621126
17992	TG(18:1/20:2/22:6)	0.6575	MS2 forward	974.82	610.628	0.0005059	0.00058089	0.000506049	0.000530946	0.00228966	0.00141327	0.00298802	0.00223031	0.000696027	0.000673109	0.000636269	0.000668468
18042	TG(20:2/20:3/20:3)	0.9667	MS2 reverse	976.837	624.465	0.000687038	0.000734715	0.000614227	0.00067866	0.00274798	0.00195375	0.00417637	0.00295937	0.000919405	0.000881715	0.000841941	0.00088102
18046	TG(19:0/20:0/20:1)	0.8277	MS2 reverse	976.931	702.98	0.000416992	0.000364135	0.000389306	0.000390144	0.000581665	0.000678456	0.00176	0.00100671	0.00040472	0.000497564	0.000335659	0.000412647
18140	TG(18:0/20:1/22:5)	0.7859	MS2 reverse	980.859	631.567	0.000177725	0.000179559	0.000153182	0.000170156	0.000707949	0.000592434	0.00102317	0.000774516	0.000235161	0.000234775	0.000209819	0.000226585
18141	TG(18:1/20:1/22:4)	0.8057	MS2 reverse	980.866	595.92	9.51257e-05	0.000104834	8.2842e-05	9.42673e-05	0.000476186	0.000186451	0.000386293	0.000349643	9.23493e-05	9.05288e-05	8.79143e-05	9.02641e-05
18142	TG(18:1/20:0/22:5)	0.6591	MS2 forward	980.869	647.564	0.000410698	0.000377391	0.000365677	0.000384589	0.00396844	0.00237056	0.00367082	0.00333661	0.000607052	0.000680759	0.000484989	0.000590933
18190	TG(20:0/20:1/20:4)	0.9627	MS2 reverse	982.885	658.485	0.000479214	0.000453744	0.000438928	0.000457295	0.0029669	0.00244657	0.00397774	0.0031304	0.00071714	0.000608345	0.000609842	0.000645109
18274	TG(20:1/20:1/20:1)	0.966	MS2 reverse	986.905	620.868	0.000128855	0.000131718	9.8297e-05	0.000119624	0.000130826	0.000132451	0.000292742	0.00018534	0.000117384	0.00011112	0.00011216	0.000113554
18376	TG(16:1/22:0/22:0)	0.9162	MS2 reverse	990.936	654.079	0.000647775	0.00063634	0.000464976	0.00058303	0.000925732	0.00102387	0.00047781	0.000809138	0.000805778	0.000707546	0.000782162	0.000765162
18378	TG(20:0/20:1/20:0)	0.9272	MS2 reverse	990.95	709.482	0.00182993	0.0019067	0.00182144	0.00185269	0.00504862	0.0057427	0.00900535	0.00659889	0.00246532	0.00222432	0.00194094	0.00221019
18414	TG(18:2/22:6/22:6)	0.8267	MS2 forward	992.773	554.942	1.7206e-05	1.66921e-05	1.46435e-05	1.61805e-05	6.92723e-05	4.15818e-05	8.69281e-05	6.59274e-05	2.31119e-05	2.41449e-05	2.25963e-05	2.32844e-05
18426	TG(20:0/20:0/20:0)	0.966	MS2 reverse	992.955	709.638	0.000355532	0.000523238	0.000389952	0.000422907	0.00136659	0.001207	0.00192641	0.0015	0.000624029	0.000578766	0.000525863	0.000576219
18465	TG(18:2/22:5/22:6)	0.9384	MS2 forward	994.789	574.66	7.94585e-05	8.87356e-05	7.71508e-05	8.17816e-05	0.000369546	0.0002206	0.000486411	0.000358852	0.000118824	0.000120228	0.000115509	0.000118187
18466	TG(18:1/22:6/22:6)	0.8302	MS2 forward	994.789	611.644	1.20203e-05	1.30756e-05	1.15294e-05	1.22085e-05	4.42952e-05	7.52448e-05	4.11983e-05	5.35794e-05	2.33783e-05	2.10802e-05	2.56242e-05	2.33609e-05
18502	TG(18:1/22:5/22:6)	0.8698	MS2 forward	996.805	583.155	0.000142324	0.000172915	0.000151506	0.000155582	0.000836111	0.000500746	0.00135162	0.00089616	0.000237399	0.000247833	0.000252648	0.00024596
18558	TG(18:0/22:5/22:6)	0.8494	MS2 forward	998.82	599.657	0.000123898	0.000277246	0.000236314	0.000212486	0.0013973	0.00085933	0.0017882	0.00134828	0.000187092	0.000181588	0.000178036	0.000182239
18602	TG(18:1/22:4/22:5)	0.6598	MS2 forward	1000.84	608.433	0.000231027	0.000250269	0.000213395	0.000231564	0.00108495	0.00071703	0.00146941	0.00109046	0.000346444	0.000275012	0.000329223	0.000316893
18647	TG(20:4/20:4/22:1)	0.96	MS2 reverse	1002.85	623.84	0.000170765	0.000117965	0.000107306	0.000132012	0.00110034	0.000582098	0.00102121	0.000901214	0.000200253	0.000258521	0.000176824	0.000211866
18648	TG(18:0/22:4/22:5)	0.8071	MS2 forward	1002.85	681.204	2.89309e-05	2.65924e-05	2.674e-05	2.74211e-05	0.000592689	0.000701124	0.000883242	0.000725685	3.79256e-05	3.88332e-05	4.85856e-05	4.17815e-05
18655	TG(20:1/20:1/21:0)	0.8472	MS2 reverse	1002.95	701.408	0.000482481	0.000368328	0.000428803	0.000426537	0.000989555	0.0011875	0.00219693	0.00145799	0.000544157	0.000460199	0.000562191	0.000522182
18694	TG(18:1/22:2/22:5)	0.767	MS2 reverse	1004.87	634.444	0.000165491	0.000109217	0.000116623	0.000130444	0.00105602	0.000769912	0.00122179	0.00101591	0.000307211	0.000219298	0.000261255	0.000262588
18702	TG(19:0/20:1/22:0)	0.829	MS2 reverse	1004.96	713.881	0.00026236	0.000157207	0.000168988	0.000196185	0.000427064	0.000500547	0.000898726	0.000608779	0.000193708	0.000192296	0.000184072	0.000190025
18740	TG(18:1/22:1/22:5)	0.6469	MS2 forward	1006.88	647.834	0.000184657	9.59629e-05	0.000120299	0.00013364	0.00121627	0.000957899	0.00142536	0.00119984	0.000203985	0.000310212	0.000254191	0.00025613
18747	TG(19:0/21:0/21:0)	0.9617	MS2 reverse	1006.97	697.371	0.000113016	4.85425e-05	0.000104823	8.87937e-05	0.000117858	0.000141392	0.00013325	0.000130833	0.000107728	9.22286e-05	8.42574e-05	9.47379e-05
18791	TG(18:1/22:3/22:2)	0.6581	MS2 reverse	1008.9	662.375	0.000311492	0.000297493	0.000323894	0.00031096	0.00160236	0.0013595	0.00224067	0.00173418	0.000427767	0.000523841	0.000385376	0.000445661
18792	TG(18:1/22:0/22:5)	0.6031	MS2 forward	1008.91	703.084	3.10918e-05	2.45708e-05	4.5737e-05	3.37999e-05	0.000145521	0.000157684	0.000157808	0.000153671	4.26962e-05	3.83713e-05	3.20416e-05	3.7703e-05
18835	TG(20:1/20:3/22:1)	0.775	MS2 reverse	1010.92	672.99	0.000424544	0.000417517	0.000395428	0.000412497	0.00168338	0.00149632	0.00264255	0.00194075	0.000571793	0.000486795	0.000457651	0.000505413
18913	TG(20:1/20:1/22:1)	0.8506	MS2 reverse	1014.94	637.905	5.60688e-05	6.05215e-05	4.60835e-05	5.42246e-05	0.000114984	0.000110704	0.000144632	0.00012344	7.30892e-05	5.71091e-05	5.58542e-05	6.20175e-05
18953	TG(20:1/20:1/22:0)	0.8512	MS2 reverse	1016.96	708.028	0.00167426	0.00169273	0.00158842	0.0016518	0.00579488	0.00672994	0.0113459	0.00795691	0.00245535	0.00209649	0.00189438	0.00214874
19062	TG(20:1/22:6/22:6)	0.8366	MS2 reverse	1022.82	586.424	2.57565e-05	2.74299e-05	2.63434e-05	2.65099e-05	0.000132849	0.000104802	0.000161234	0.000132962	4.34511e-05	4.63134e-05	4.58534e-05	4.52059e-05
19113	TG(20:0/22:6/22:6)	0.7115	MS2 forward	1024.83	599.876	3.92847e-05	5.01285e-05	2.67791e-05	3.87308e-05	0.00034916	0.000221487	0.000291462	0.00028737	5.72085e-05	5.70032e-05	5.41597e-05	5.61238e-05
19157	TG(20:1/22:5/22:5)	0.8302	MS2 reverse	1026.85	609.226	5.12797e-05	2.89869e-05	2.32616e-05	3.45094e-05	0.000455388	0.000288861	0.000481303	0.000408517	9.45676e-05	8.82643e-05	0.000119014	0.000100615
19200	TG(20:0/22:5/22:5)	0.8405	MS2 reverse	1028.87	623.755	7.43972e-05	4.03311e-05	3.10737e-05	4.86007e-05	0.000517382	0.000325051	0.000688225	0.000510219	0.000133699	0.000123422	0.000123502	0.000126874
19284	TG(20:0/21:0/22:1)	0.6639	MS2 reverse	1032.99	682.025	0.000123197	0.000118166	0.000103517	0.00011496	0.000209161	0.000232141	0.000268517	0.000236606	0.000134906	0.000116441	0.000121643	0.00012433
19323	TG(20:1/22:1/22:5)	0.8431	MS2 reverse	1034.91	671.27	0.000145013	0.000134277	0.000118165	0.000132485	0.000449783	0.000406275	0.00080561	0.000553889	0.000186096	0.000149691	0.000155074	0.00016362
19328	TG(21:0/21:0/21:0)	0.7191	MS2 forward	1035.01	708.48	7.43662e-05	9.5963e-05	8.31975e-05	8.45089e-05	0.000135219	0.000142735	0.000155981	0.000144645	8.07765e-05	8.06554e-05	0.000104765	8.87323e-05
19491	TG(20:1/22:1/22:1)	0.8131	MS2 reverse	1042.98	708.035	0.000396005	0.000387673	0.00036128	0.000381652	0.00128332	0.00151117	0.00232654	0.00170701	0.000524171	0.000460094	0.000410931	0.000465065
19718	TG(22:1/22:5/22:5)	0.8445	MS2 reverse	1054.88	625.273	2.3133e-05	2.37088e-05	2.08309e-05	2.25576e-05	0.000236216	0.000176729	0.00020704	0.000206662	7.75917e-05	8.26034e-05	6.53513e-05	7.51821e-05
19756	TG(22:0/22:5/22:5)	0.6591	MS2 reverse	1056.9	623.475	2.95383e-05	2.55556e-05	2.56862e-05	2.69267e-05	8.94347e-05	7.83551e-05	8.85634e-05	8.54511e-05	5.30694e-05	4.16622e-05	4.67669e-05	4.71662e-05
20044	TG(22:0/22:1/22:1)	0.8427	MS2 reverse	1073.03	729.7	0.000111234	0.000137896	0.0001582	0.000135776	0.000332967	0.000398179	0.000547284	0.000426143	0.000171248	0.000133288	0.000151561	0.000152033
