# Supplementary material for: A Study of the Lipidomic Profiles of the CAL-27 and HOK Cell Lines Using EMS Spectra
Source: Front Oncol. 2021 Dec 22;11:771337. doi: 10.3389/fonc.2021.771337 (PMC8727700; doi:10.3389/fonc.2021.771337)
Supplement: Supplementary Table 4 — the original mass spectrometry analysis data in anion mode. [file DataSheet_4.xlsx]

## Sheet: file explanation
Name of the header	Description
id	The unique data number of the substance in this qualitative analysis
MS2 name	The substance name obtained by qualitative matching analysis of secondary mass spectrometry
MS2 score	The score of the second-level match is [0, 1], the larger the better
type	The matching mode includes MS2 forward/reverse matching (MS2 forward/ Reverse), first order average molecular weight/single isotope molecular weight matching and no matching
mzmed	Material characteristics Mass charge ratio of ions
rtmed	Chromatographic retention time of the substance
CAL.27.1neg.CAL.27.1	CAL.27.1neg.CAL.27.1Relative quantitative value of samples
CAL.27.2neg.CAL.27.2	CAL.27.2neg.CAL.27.2Relative quantitative value of samples
CAL.27.3neg.CAL.27.3	CAL.27.3neg.CAL.27.3Relative quantitative value of samples
Mean CAL-27	CAL-27The mean of the relative quantitative value of the sample repeated experiment
HOK.1neg.HOK.1	HOK.1neg.HOK.1Relative quantitative value of samples
HOK.2neg.HOK.2	HOK.2neg.HOK.2Relative quantitative value of samples
HOK.3neg.HOK.3	HOK.3neg.HOK.3Relative quantitative value of samples
Mean HOK	HOKThe mean of the relative quantitative value of the sample repeated experiment
SACC.83.1neg.SACC.83.1	SACC.83.1neg.SACC.83.1Relative quantitative value of samples
SACC.83.2neg.SACC.83.2	SACC.83.2neg.SACC.83.2Relative quantitative value of samples
SACC.83.3neg.SACC.83.3	SACC.83.3neg.SACC.83.3Relative quantitative value of samples
Mean SACC-83	SACC-83The mean of the relative quantitative value of the sample repeated experiment
SACCLM.1neg.SACCLM.1	SACCLM.1neg.SACCLM.1Relative quantitative value of samples
SACCLM.2neg.SACCLM.2	SACCLM.2neg.SACCLM.2Relative quantitative value of samples
SACCLM.3neg.SACCLM.3	SACCLM.3neg.SACCLM.3Relative quantitative value of samples
Mean SACCLM	SACCLMThe mean of the relative quantitative value of the sample repeated experiment
QC01neg.QC01	QC01neg.QC01Relative quantitative value of samples
QC02neg.QC02	QC02neg.QC02Relative quantitative value of samples
QC03neg.QC03	QC03neg.QC03Relative quantitative value of samples
Mean QC	QCThe mean of the relative quantitative value of the sample repeated experiment

## Sheet: Mean
id	MS2 name	MS2 score	type	mzmed	rtmed	CAL.27.1neg.CAL.27.1	CAL.27.2neg.CAL.27.2	CAL.27.3neg.CAL.27.3	Mean CAL-27	HOK.1neg.HOK.1	HOK.2neg.HOK.2	HOK.3neg.HOK.3	Mean HOK	QC01neg.QC01	QC02neg.QC02	QC03neg.QC03	Mean QC
3402	PC(O-14:1/0:0)	0.7566	MS2 forward	496.3	79.688	9.00135e-05	7.3718e-05	7.49353e-05	7.95556e-05	2.14095e-05	2.16993e-05	3.03424e-05	2.44837e-05	7.53171e-05	7.94491e-05	7.70004e-05	7.72555e-05
3614	PC(O-15:1/0:0)	0.8197	MS2 forward	510.315	89.201	0.000200859	0.000253446	0.000272758	0.000242354	7.62097e-05	0.000106209	0.000113582	9.8667e-05	0.000213809	0.000208631	0.00018993	0.000204123
3825	PC(O-16:1/0:0)	0.9372	MS2 forward	524.331	101.925	0.000507945	0.000520229	0.000613231	0.000547135	0.000205135	0.000192832	0.000295767	0.000231245	0.000604031	0.000577105	0.000578018	0.000586385
3859	PC(O-16:0/0:0)	0.9186	MS2 forward	526.347	104.322	0.00117611	0.00176761	0.00180525	0.00158299	8.92543e-05	8.07771e-05	0.000247153	0.000139061	0.00102204	0.00110395	0.00115827	0.00109475
4075	PC(O-17:0/0:0)	0.9645	MS2 reverse	540.361	120.992	8.65562e-05	0.000134009	0.000148779	0.000123115	7.18589e-06	7.95016e-06	2.12663e-05	1.21341e-05	7.62345e-05	8.6394e-05	8.02242e-05	8.09509e-05
4185	PC(O-18:2/0:0)	0.9692	MS2 forward	550.346	104.012	0.00010392	0.000126867	0.000220838	0.000150542	8.18766e-05	6.53814e-05	9.93221e-05	8.21934e-05	0.000147201	0.000274452	0.000227912	0.000216521
4220	PC(O-18:1/0:0)	0.9207	MS2 forward	552.362	106.983	0.000588308	0.000643951	0.000653301	0.00062852	5.00496e-05	4.21819e-05	0.000124103	7.21114e-05	0.000531068	0.000501677	0.000519863	0.000517536
4257	PC(O-18:0/0:0)	0.7518	MS2 forward	554.377	145.427	0.000656136	0.000329474	0.000345108	0.000443573	4.86545e-05	6.53045e-05	0.00010505	7.30031e-05	0.000446589	0.000576517	0.000566005	0.000529704
2859	PE(16:1/0:0)	0.9922	MS2 forward	450.259	48.8865	0.000106123	9.71627e-05	8.77408e-05	9.70088e-05	5.55388e-05	5.18283e-05	6.34933e-05	5.69534e-05	8.92374e-05	8.17214e-05	8.03554e-05	8.37714e-05
2890	PE(16:0/0:0)	0.9922	MS2 forward	452.275	84.055	0.00113731	0.00129673	0.00148013	0.00130473	0.000349661	0.000383068	0.000395672	0.000376134	0.00147722	0.00153512	0.00166944	0.00156059
3035	PE(17:1/0:0)	0.993	MS2 forward	464.274	75.314	0.000177141	0.000188374	0.000169637	0.000178384	8.85552e-05	8.05512e-05	0.000104568	9.12249e-05	0.000142949	0.00015596	0.000152312	0.000150407
3059	PE(17:0/0:0)	0.9861	MS2 reverse	466.304	111.436	0.00188424	0.00201875	0.00203168	0.00197822	0.000564501	0.000522435	0.000463419	0.000516785	0.00119299	0.00120184	0.00128961	0.00122815
3170	PE(18:2/0:0)	0.9936	MS2 forward	476.274	48.641	5.6821e-05	5.38184e-05	4.17917e-05	5.08104e-05	3.33133e-05	2.83804e-05	4.31197e-05	3.49378e-05	4.38553e-05	3.46252e-05	3.15138e-05	3.66647e-05
3195	PE(18:1/0:0)	0.9937	MS2 forward	478.291	84.945	0.0076677	0.00792077	0.00714393	0.00757747	0.00315071	0.00321181	0.00367876	0.00334709	0.00735405	0.00740778	0.00762509	0.00746231
3219	PE(18:0/0:0)	0.9991	MS2 forward	480.302	84.885	0.000474474	0.000561304	0.000657103	0.000564294	0.000221556	0.000190687	0.000284772	0.000232338	0.000474092	0.000496679	0.000534494	0.000501755
3377	PE(19:0/0:0)	0.9943	MS2 forward	494.32	126.305	0.000122483	0.000125307	0.000147321	0.000131704	3.71536e-05	3.12715e-05	4.13553e-05	3.65935e-05	0.000104745	0.00011201	0.000108103	0.000108286
3433	PE(20:5/0:0)	0.6769	MS2 forward	498.258	48.324	0.000131934	0.000107897	7.58566e-05	0.000105229	3.75795e-05	4.19e-05	3.8312e-05	3.92639e-05	7.87816e-05	7.96335e-05	7.85997e-05	7.90049e-05
3460	PE(20:4/0:0)	0.9347	MS2 forward	500.274	48.783	0.000423702	0.000283323	0.000232859	0.000313295	0.000134789	0.000172967	0.000173962	0.000160572	0.000222704	0.000195599	0.000154533	0.000190945
3488	PE(20:3/0:0)	0.9946	MS2 forward	502.289	75.346	0.00034083	0.000289581	0.00022033	0.000283581	0.000242304	0.000269584	0.000231642	0.000247843	0.000244275	0.00025022	0.000256699	0.000250398
3516	PE(20:2/0:0)	0.9688	MS2 reverse	504.305	91.742	0.000160263	0.00011236	0.000165737	0.00014612	7.81735e-05	7.13085e-05	4.91113e-05	6.61978e-05	0.000136193	8.84983e-05	9.64144e-05	0.000107035
3544	PE(20:1/0:0)	0.8899	MS2 forward	506.331	210.194	3.48438e-05	4.72506e-05	2.47697e-05	3.56213e-05	8.92626e-06	1.51395e-05	8.25813e-06	1.07746e-05	1.59731e-05	1.74155e-05	1.40823e-05	1.58236e-05
3573	PE(20:0/0:0)	0.9381	MS2 forward	508.337	149.076	0.000207317	0.000231235	0.000298159	0.00024557	5.99817e-05	5.24054e-05	7.16278e-05	6.13383e-05	0.000179238	0.000168076	0.000161253	0.000169522
3822	PE(22:6/0:0)	0.9953	MS2 reverse	524.274	48.891	0.000405703	0.000268901	0.0001914	0.000288668	0.000170076	0.000244602	0.000140167	0.000184948	0.00022269	0.000213534	0.000186524	0.000207583
3857	PE(22:5/0:0)	0.699	MS2 forward	526.289	70.185	0.000915988	0.000718673	0.000551265	0.000728642	0.000451925	0.000625428	0.000366358	0.000481237	0.000573183	0.000592642	0.00062577	0.000597198
3885	PE(22:4/0:0)	0.8983	MS2 forward	528.305	80.595	0.000227623	0.00017991	0.000145875	0.000184469	8.61599e-05	0.000139578	7.33184e-05	9.96854e-05	0.00016582	0.000171299	0.000179534	0.000172217
3979	PE(22:1/0:0)	0.9956	MS2 forward	534.351	150.693	0.000280652	0.000252481	0.000296164	0.000276433	4.49719e-05	3.97256e-05	5.06949e-05	4.51308e-05	0.000198355	0.000176835	0.000216579	0.000197256
4008	PE(22:0/0:0)	0.9989	MS2 reverse	536.369	197.092	0.000299681	0.000305623	0.000317692	0.000307665	9.58277e-05	0.000122016	0.00014767	0.000121838	0.000206811	0.000196847	0.000225745	0.000209801
4380	PE(24:1/0:0)	0.995	MS2 forward	562.382	197.908	0.000334172	0.000342004	0.000334167	0.000336781	6.00619e-05	4.46233e-05	4.15155e-05	4.87336e-05	0.000194475	0.000185749	0.000193624	0.000191282
4403	PE(24:0/0:0)	0.9193	MS2 forward	564.399	250.776	0.000511151	0.000460581	0.000476996	0.000482909	0.000129021	0.000109133	0.000117825	0.00011866	0.000282563	0.000289056	0.000281809	0.000284476
4874	PE(26:1/0:0)	0.9967	MS2 reverse	590.413	249.13	8.03902e-05	7.85939e-05	7.40251e-05	7.76697e-05	0.000145667	0.000120513	8.8352e-05	0.000118177	6.83028e-05	7.01829e-05	7.31006e-05	7.05288e-05
2624	PE(P-16:0/0:0)	0.8657	MS2 forward	436.28	95.196	0.0115851	0.0137782	0.0141883	0.0131839	0.00326548	0.00326155	0.00543692	0.00398798	0.00903156	0.00911843	0.00957681	0.00924227
2873	PE(P-17:0/0:0)	0.9167	MS2 forward	450.294	108.078	0.00088243	0.000979343	0.00109214	0.000984638	0.000394663	0.000485941	0.000584967	0.000488523	0.000744268	0.000720574	0.000748007	0.000737616
3012	PE(P-18:1/0:0)	0.8962	MS2 forward	462.295	98.632	0.00255862	0.00277948	0.00286891	0.00273567	0.000730108	0.00064769	0.00136251	0.000913437	0.00214024	0.00212203	0.00231906	0.00219377
3038	PE(P-18:0/0:0)	0.8888	MS2 forward	464.312	127.145	0.00559871	0.00617835	0.00656363	0.00611356	0.00283962	0.0027592	0.00396713	0.00318865	0.00457985	0.00471021	0.00480683	0.00469896
3360	PE(P-20:0/0:0)	0.6952	MS2 reverse	492.342	177.425	0.00146632	0.00150491	0.00155087	0.00150737	0.000884091	0.000807104	0.000720783	0.000803993	0.0012423	0.00125585	0.00129074	0.00126296
3233	PG(16:1/0:0)	0.9498	MS2 reverse	481.253	48.988	5.23167e-05	6.69065e-05	9.47662e-05	7.13298e-05	1.97869e-05	2.32984e-05	3.22565e-05	2.51139e-05	4.95065e-05	5.20708e-05	5.16274e-05	5.10682e-05
3259	PG(16:0/0:0)	0.9592	MS2 forward	483.268	48.797	0.000107178	0.000136265	0.000187255	0.000143566	8.1463e-05	8.44245e-05	7.6163e-05	8.06835e-05	0.000110922	0.000120383	0.000117051	0.000116119
3587	PG(18:1/0:0)	0.9563	MS2 reverse	509.284	64.7195	0.000305118	0.000419665	0.00063073	0.000451838	0.000106003	0.000110821	0.000186655	0.000134493	0.000317136	0.000339503	0.00035199	0.00033621
3636	PG(18:0/0:0)	0.9567	MS2 forward	511.297	49.059	4.80039e-05	5.49123e-05	6.96688e-05	5.75283e-05	2.14746e-05	2.61611e-05	3.78418e-05	2.84925e-05	4.23018e-05	4.26449e-05	4.26701e-05	4.2539e-05
3957	PG(20:3/0:0)	0.7823	MS2 forward	533.283	48.827	5.51192e-05	7.54734e-05	9.22881e-05	7.42936e-05	1.91663e-05	2.26934e-05	4.44707e-05	2.87768e-05	4.36495e-05	4.83896e-05	4.76928e-05	4.65773e-05
4275	PG(22:6/0:0)	0.9142	MS2 reverse	555.268	48.925	0.000147795	0.000186449	0.000265986	0.000200077	0.000159464	0.000200307	0.000413789	0.000257853	0.000178241	0.000178862	0.000186129	0.000181077
3789	PS(18:1/0:0)	0.8845	MS2 forward	522.279	49.077	0.000112363	0.000142939	0.000111919	0.000122407	8.07991e-05	0.000108611	8.71585e-05	9.21896e-05	0.000101345	9.73958e-05	0.000101774	0.000100172
3824	PS(18:0/0:0)	0.8552	MS2 forward	524.295	81.368	0.000350404	0.000430672	0.000532795	0.000437957	7.05205e-05	6.25232e-05	5.797e-05	6.36712e-05	0.000287667	0.000298572	0.000297958	0.000294732
5257	PS(24:0/0:0)	0.9427	MS2 forward	608.387	183.472	9.15234e-05	0.00012705	0.000136747	0.00011844	2.28761e-05	2.54338e-05	1.88194e-05	2.23765e-05	7.77411e-05	8.20402e-05	7.89244e-05	7.95686e-05
4481	PI(16:1/0:0)	0.7058	MS2 forward	569.268	48.925	9.24067e-05	0.000156724	0.000184565	0.000144565	3.23865e-05	4.15531e-05	5.65801e-05	4.35066e-05	9.11915e-05	9.38425e-05	9.60874e-05	9.37071e-05
4519	PI(16:0/0:0)	0.8885	MS2 forward	571.283	48.653	7.20502e-05	0.000115311	0.000141746	0.000109702	2.59252e-05	3.38985e-05	3.75137e-05	3.24458e-05	8.90273e-05	9.08477e-05	8.79318e-05	8.92689e-05
4969	PI(18:2/0:0)	0.817	MS2 forward	595.284	48.916	7.8914e-05	0.000136117	0.000171724	0.000128918	2.4868e-05	2.69522e-05	4.47946e-05	3.2205e-05	9.09782e-05	0.000100145	9.88928e-05	9.6672e-05
5016	PI(18:1/0:0)	0.9524	MS2 forward	597.3	62.9645	0.000244277	0.000433278	0.000522686	0.000400081	6.24184e-05	7.34006e-05	0.000116214	8.40111e-05	0.000286518	0.000305944	0.000310647	0.000301036
5058	PI(18:0/0:0)	0.9792	MS2 forward	599.315	75.308	0.000504716	0.000746895	0.00106283	0.000771482	0.000100733	0.000117231	0.000183003	0.000133655	0.000587486	0.000626793	0.000640879	0.000618386
5484	PI(20:4/0:0)	0.841	MS2 forward	619.284	48.988	0.000538824	0.00101646	0.0012661	0.00094046	8.13327e-05	8.11451e-05	0.000234715	0.000132398	0.000583449	0.00063147	0.000615314	0.000610078
5527	PI(20:3/0:0)	0.7537	MS2 forward	621.299	60.455	8.91902e-05	0.000156215	0.000182332	0.000142579	1.30823e-05	1.33917e-05	2.13023e-05	1.59254e-05	8.76015e-05	9.12577e-05	8.41342e-05	8.76645e-05
5576	PI(20:2/0:0)	0.8956	MS2 reverse	623.313	48.753	4.97454e-05	8.19785e-05	9.43224e-05	7.53488e-05	1.251e-05	7.58174e-06	9.60899e-06	9.90024e-06	5.45914e-05	5.10894e-05	5.37343e-05	5.31383e-05
6082	PI(22:5/0:0)	0.7397	MS2 reverse	645.299	48.916	5.97596e-05	0.000112134	0.000128752	0.000100215	1.15033e-05	1.32987e-05	2.04376e-05	1.50799e-05	6.36844e-05	6.75601e-05	7.15192e-05	6.75879e-05
6119	PI(22:4/0:0)	0.9277	MS2 forward	647.313	48.647	2.27217e-05	4.14744e-05	4.15881e-05	3.52614e-05	4.79879e-06	6.10727e-06	8.07093e-06	6.32566e-06	2.75234e-05	2.65819e-05	2.82804e-05	2.74619e-05
8315	PC(14:0/14:0)	0.8853	MS2 forward	722.494	277.889	0.00105883	0.00083935	0.000869779	0.000922653	0.00072811	0.000717005	0.000509359	0.000651491	0.00168513	0.00171005	0.00155195	0.00164905
8713	PE(16:0/20:5)	0.648	MS2 forward	736.503	298.229	0.00122468	0.00108763	0.00111776	0.00114336	0.00071443	0.000652161	0.000566068	0.00064422	0.00151158	0.00152449	0.00156037	0.00153215
9088	PC(16:0/14:0)	0.9499	MS2 forward	750.517	281.745	0.000904218	0.000556165	0.000556304	0.000672229	0.000544578	0.000540769	0.000449477	0.000511608	0.000906893	0.00065827	0.000933998	0.000833054
9089	PC(14:0/16:0)	0.9759	MS2 forward	750.521	251.76	0.000177724	0.00017693	0.00016978	0.000174811	7.55037e-05	7.55643e-05	8.47849e-05	7.86176e-05	0.000146666	0.000142832	0.00014365	0.000144383
9383	PC(14:0/17:1)	0.985	MS2 reverse	762.513	299.054	0.00947429	0.00889263	0.00520379	0.0078569	0.00359012	0.00320101	0.00465614	0.00381576	0.00527225	0.00529723	0.00537841	0.00531596
9384	PC(13:0/18:1)	0.9853	MS2 reverse	762.541	247.479	0.000113248	9.21144e-05	9.26872e-05	9.93498e-05	0.000184123	0.000170715	0.000126541	0.000160459	8.25003e-05	7.33019e-05	0.000106234	8.73453e-05
9670	PC(16:1/16:1)	0.9466	MS2 forward	774.526	287.404	0.0105224	0.00830992	0.00972648	0.00951959	0.015867	0.0147637	0.0155095	0.0153801	0.0105576	0.0105344	0.0109012	0.0106644
9715	PC(16:0/16:1)	0.982	MS2 forward	776.532	287.881	0.00153559	0.00140393	0.00137404	0.00143785	0.00180655	0.00159133	0.00176046	0.00171945	0.00139718	0.00138566	0.00137588	0.00138624
9794	PC(16:0/16:0)	0.9881	MS2 forward	778.554	359.988	0.0175682	0.0170526	0.0184656	0.0176955	0.0154361	0.0149973	0.0147704	0.0150679	0.0171079	0.0163267	0.0161136	0.016516
10219	PC(16:0/17:0)	0.9165	MS2 forward	792.56	345.628	0.00155237	0.00155143	0.00153785	0.00154722	0.00108016	0.000969562	0.000980147	0.00100996	0.00262119	0.00266323	0.00266482	0.00264975
10366	PC(18:3/16:1)	0.9085	MS2 forward	798.523	280.079	0.000441846	0.000427246	0.000443182	0.000437425	0.0013604	0.00102802	0.00087318	0.0010872	0.00102312	0.000981939	0.00102987	0.00101164
10409	PC(16:1/18:2)	0.9563	MS2 forward	800.537	315.27	0.00110242	0.00103834	0.00102783	0.0010562	0.00184558	0.00177516	0.00160534	0.00174203	0.00115782	0.00112732	0.00114568	0.00114361
10472	PC(16:1/18:1)	0.9612	MS2 forward	802.568	419.12	0.000465111	0.000437158	0.000441947	0.000448072	0.000414465	0.000396939	0.000354518	0.000388641	0.000475764	0.000474174	0.00044702	0.000465653
10538	PC(16:0/18:1)	0.9932	MS2 forward	804.576	429.353	0.00266866	0.00244472	0.00237483	0.00249607	0.00263413	0.00411485	0.0045155	0.00375483	0.0053838	0.00562016	0.00529646	0.00543347
10597	PC(18:0/16:0)	0.9862	MS2 forward	806.584	412.81	0.00358074	0.00327407	0.00313811	0.00333097	0.00812378	0.0076883	0.00757398	0.00779535	0.00465941	0.00440721	0.00468626	0.0045843
10791	PC(17:1/18:2)	0.8305	MS2 forward	814.552	331.26	0.000909258	0.000906064	0.000896282	0.000903868	0.000586261	0.000609942	0.000617983	0.000604729	0.00077138	0.000752576	0.000701648	0.000741868
10844	PC(17:1/18:1)	0.9516	MS2 forward	816.569	352.42	0.00725647	0.00722836	0.00744732	0.00731072	0.0127434	0.0118909	0.0114137	0.012016	0.00717492	0.0072343	0.00801702	0.00747541
10897	PC(17:0/18:1)	0.9667	MS2 forward	818.574	351.58	0.000881739	0.000885076	0.00088671	0.000884508	0.00144623	0.00158572	0.00139698	0.00147631	0.000941812	0.000931864	0.000909704	0.000927793
10956	PC(18:0/17:0)	0.9718	MS2 forward	820.597	442.693	0.000504958	0.000499641	0.0005179	0.0005075	0.000906018	0.000735441	0.000731996	0.000791151	0.000551263	0.000551531	0.000553941	0.000552245
11055	PC(16:0/20:5)	0.9306	MS2 forward	824.539	293.906	0.0026032	0.00244691	0.00237197	0.00247402	0.0066916	0.00528857	0.00233231	0.00477083	0.00372774	0.00367005	0.0037881	0.00372863
11056	PC(16:1/20:4)	0.9275	MS2 forward	824.535	219.517	8.58937e-05	7.80895e-05	7.36279e-05	7.92037e-05	5.06122e-05	7.49626e-05	6.26042e-05	6.27263e-05	6.82771e-05	6.47266e-05	7.07663e-05	6.79233e-05
11100	PC(16:0/20:4)	0.9929	MS2 forward	826.554	319.328	0.0040001	0.00382931	0.00384016	0.00388986	0.00723316	0.00611392	0.00616832	0.00650513	0.00793137	0.00488975	0.00501781	0.00594631
11101	PC(18:3/18:1)	0.9201	MS2 forward	826.553	302.563	0.00193493	0.00186209	0.0018343	0.00187711	0.00483173	0.00412918	0.00494481	0.00463524	0.00221857	0.00224593	0.00226679	0.00224376
11139	PC(18:1/18:2)	0.9749	MS2 forward	828.571	339.702	0.0174469	0.0167747	0.0166986	0.0169734	0.0239256	0.0224028	0.0296538	0.0253274	0.0196228	0.019542	0.0203479	0.0198376
11197	PC(18:1/18:1)	0.9889	MS2 forward	830.586	367.48	0.0490652	0.0485417	0.0488048	0.0488039	0.0525786	0.0818838	0.0873212	0.0739279	0.0567006	0.0474375	0.0488759	0.0510047
11289	PC(18:0/18:1)	0.9871	MS2 forward	832.602	417.407	0.0519285	0.049829	0.0490903	0.0502826	0.060944	0.056008	0.0562642	0.0577388	0.053843	0.0516598	0.0508024	0.0521017
11518	PC(17:1/20:3)	0.9848	MS2 reverse	840.564	450.054	3.44402e-05	4.89472e-05	5.13205e-05	4.49026e-05	6.75731e-05	6.10037e-05	6.20437e-05	6.35402e-05	3.98472e-05	5.32478e-05	4.77367e-05	4.69439e-05
11519	PC(17:0/20:4)	0.9953	MS2 reverse	840.567	345.506	0.000311321	0.000399194	0.000272006	0.000327507	0.000655717	0.000549025	0.000872451	0.000692398	0.000414628	0.000391105	0.000410609	0.000405447
11574	PC(20:2/17:1)	0.7284	MS2 forward	842.583	356.63	0.000592874	0.000552852	0.000565717	0.000570481	0.000757513	0.000679047	0.000698049	0.000711537	0.000597509	0.000594086	0.000597415	0.000596337
11657	PC(19:0/18:2)	0.755	MS2 forward	844.588	357.648	0.000117319	0.000103909	9.57837e-05	0.000105671	0.000249596	0.000139912	0.000129429	0.000172979	0.000118196	0.000113883	0.000117016	0.000116365
11666	PC(20:1/17:1)	0.8098	MS2 forward	844.599	396.193	0.00388812	0.00363726	0.00356062	0.00369533	0.00285321	0.0028444	0.00254334	0.00274699	0.00357675	0.00362075	0.00367148	0.00362299
11750	PC(19:0/18:1)	0.9173	MS2 forward	846.613	443.98	0.00170163	0.00169375	0.00171487	0.00170342	0.000898862	0.000910859	0.000777508	0.00086241	0.00126044	0.00125918	0.00127509	0.0012649
11795	PC(22:6/16:1)	0.9764	MS2 reverse	848.564	298.639	6.25045e-05	5.9534e-05	5.78229e-05	5.99538e-05	2.46185e-06	2.63351e-06	2.61091e-06	2.56876e-06	4.79605e-05	3.18545e-05	3.64508e-05	3.87553e-05
11804	PC(21:0/16:0)	0.8781	MS2 forward	848.655	521.203	0.000714857	0.000465656	0.000360729	0.000513748	0.000185216	0.000167723	0.000206569	0.000186503	0.00032663	0.000398712	0.000298505	0.000341282
11901	PC(18:1/20:4)	0.9677	MS2 forward	852.569	323.448	0.00441282	0.00434457	0.00422993	0.00432911	0.00929809	0.00793461	0.00813857	0.00845709	0.00577148	0.0058091	0.00594676	0.00584245
11934	PC(18:1/20:3)	0.9799	MS2 forward	854.584	345.659	0.00301498	0.00294877	0.00289484	0.00295286	0.00393805	0.00713363	0.0037137	0.00492846	0.00345177	0.00357686	0.00269924	0.00324262
11986	PC(18:0/20:3)	0.9486	MS2 forward	856.599	387.738	0.00358421	0.00347959	0.00470069	0.0039215	0.00610855	0.00566527	0.005593	0.00578894	0.00425057	0.00415581	0.00511142	0.00450593
12054	PC(20:1/18:1)	0.9938	MS2 forward	858.614	418.284	0.012104	0.0122156	0.0121671	0.0121622	0.00481257	0.00485029	0.00457159	0.00474482	0.00997187	0.00980519	0.0100214	0.00993281
12137	PC(20:0/18:1)	0.902	MS2 forward	860.631	480.446	0.00039573	0.000402892	0.000366781	0.000388467	0.000210033	0.000530064	0.000176177	0.000305425	0.000640584	0.000676865	0.000747474	0.000688308
12196	PC(22:6/17:1)	0.9662	MS2 reverse	862.55	316.091	3.58647e-05	7.31852e-05	7.7637e-05	6.2229e-05	9.06358e-05	8.31122e-05	8.32381e-05	8.5662e-05	8.11208e-05	7.47391e-05	8.22741e-05	7.9378e-05
12284	PC(22:5/17:0)	0.7615	MS2 forward	866.582	349.68	0.000246572	0.000245529	0.000239641	0.000243914	0.000492694	0.000353304	0.000378349	0.000408116	0.000455587	0.000295722	0.000341268	0.000364192
12332	PC(24:4/15:0)	0.931	MS2 reverse	868.595	485.764	0.000112994	0.000114597	0.000133097	0.000120229	0.00016661	0.000140155	0.000171764	0.00015951	0.000141938	0.000133906	0.000124567	0.000133471
12335	PC(19:0/20:4)	0.7195	MS2 forward	868.621	405.583	0.000177174	0.000171884	0.00016624	0.000171766	7.72267e-05	6.285e-05	7.92441e-05	7.31069e-05	0.000239004	0.000190347	0.000168383	0.000199245
12377	PS(24:1/18:1)	0.7486	MS2 forward	870.612	413.13	0.00071577	0.000581905	0.000531276	0.000609651	0.000177766	0.000798873	0.00060274	0.00052646	0.000427594	0.000487218	0.000472197	0.000462336
12503	PC(22:6/18:2)	0.8306	MS2 forward	874.552	280.877	0.000690399	0.00073402	0.000668444	0.000697621	0.0013004	0.00101424	0.00130869	0.00120778	0.000896336	0.000662976	0.000649891	0.000736401
12570	PC(22:6/18:1)	0.9868	MS2 forward	876.57	313.536	0.00317128	0.00315985	0.00310118	0.0031441	0.00634757	0.00546669	0.00530106	0.00570511	0.004753	0.00473517	0.00479405	0.00476074
12620	PC(22:5/18:1)	0.9148	MS2 forward	878.582	325.372	0.00172765	0.000953487	0.0023736	0.00168492	0.00277744	0.00367139	0.00194816	0.002799	0.00260165	0.00261907	0.00260925	0.00260999
12621	PC(18:0/22:6)	0.9455	MS2 forward	878.583	354.94	0.000511005	0.000541305	0.000526189	0.000526166	0.00171143	0.00147453	0.00129194	0.00149263	0.00100797	0.000991319	0.00104985	0.00101638
12656	PC(18:0/22:5)	0.9052	MS2 forward	880.588	326.202	0.000171033	0.000160021	0.000179669	0.000170241	0.000589948	0.000488783	0.000398844	0.000492525	0.000257028	0.000329843	0.000250501	0.000279124
12658	PC(22:4/18:1)	0.8825	MS2 forward	880.597	358.896	0.00111405	0.00106962	0.00107232	0.00108533	0.00179693	0.00142755	0.00110181	0.0014421	0.000705708	0.000670019	0.000775312	0.000717013
12697	PC(18:0/22:4)	0.6868	MS2 forward	882.604	358.666	7.42923e-05	6.01838e-05	0.000198529	0.000111002	0.000425832	0.000357129	0.000320647	0.000367869	0.000254072	0.000254387	0.000231633	0.000246697
12738	PC(22:2/18:1)	0.8904	MS2 forward	884.627	434.168	0.000278943	0.000401405	0.00062108	0.00043381	0.000243934	0.000584851	0.00017683	0.000335205	0.000573459	0.000626994	0.000556526	0.00058566
12783	PC(22:1/18:1)	0.9254	MS2 forward	886.644	470.032	0.00131313	0.00129815	0.00121686	0.00127605	0.000304465	0.000752778	0.00048073	0.000512658	0.00107107	0.000772479	0.000774198	0.000872581
12821	PC(22:0/18:1)	0.8977	MS2 forward	888.66	525.756	0.000673416	0.000681992	0.000690255	0.000681888	0.000619217	0.000570007	0.000199902	0.000463042	0.000509387	0.000714611	0.000515697	0.000579898
12858	PC(24:0/16:0)	0.9931	MS2 reverse	890.674	577.396	0.000348567	0.000190924	0.000154982	0.000231491	0.000405597	0.000177814	0.000279647	0.000287686	0.000255233	0.000170868	0.000168688	0.000198263
12900	PC(24:4/17:2)	0.9268	MS2 reverse	892.592	353.725	0.000170281	0.00014768	0.000172063	0.000163341	0.000152708	0.000144502	0.000108888	0.000135366	0.000241457	0.000222172	0.000228795	0.000230808
12944	PC(19:0/22:5)	0.9784	MS2 reverse	894.61	484.438	8.12439e-05	4.34848e-05	8.13381e-05	6.86889e-05	0.000103551	9.97516e-05	0.000110431	0.000104578	0.000118132	8.30969e-05	8.50235e-05	9.54176e-05
12976	PC(21:0/20:4)	0.9807	MS2 reverse	896.631	441.361	7.38503e-05	7.89923e-05	6.31893e-05	7.20106e-05	7.20547e-05	6.2742e-05	7.60939e-05	7.02968e-05	5.21953e-05	4.89853e-05	6.59382e-05	5.57063e-05
13012	PS(18:1/26:1)	0.6865	MS2 forward	898.634	518.561	5.91941e-05	5.14803e-05	3.34182e-05	4.80309e-05	8.22423e-05	0.000139496	9.70049e-05	0.000106248	4.67639e-05	6.19176e-05	4.22724e-05	5.0318e-05
13047	PC(22:6/20:3)	0.7568	MS2 forward	900.566	286.099	0.000190351	0.000181731	0.000187906	0.000186662	0.000683441	0.000640194	0.000586094	0.000636577	0.000293859	0.000299681	0.000313795	0.000302445
13057	PC(24:1/17:1)	0.9639	MS2 reverse	900.657	494.329	0.000157869	8.63249e-05	0.000140509	0.000128235	0.000170851	0.000165166	0.000148156	0.000161391	0.000101003	0.000129351	0.000121549	0.000117301
13144	PC(20:1/22:6)	0.6203	MS2 forward	904.596	354.052	0.000175954	0.000181593	0.000196989	0.000184845	0.000150118	0.000128314	9.54295e-05	0.000124621	0.000163816	0.000166737	0.000166609	0.000165721
13219	PC(24:4/18:1)	0.6974	MS2 forward	908.627	402.933	9.39363e-05	0.000200881	0.000204068	0.000166295	0.000544591	0.000490399	0.00030421	0.0004464	0.000239241	0.000185459	0.000208446	0.000211049
13334	PC(24:1/18:1)	0.8935	MS2 forward	914.674	524.23	0.00104407	0.00108203	0.00108306	0.00106972	0.0010909	0.00107085	0.000825149	0.000995633	0.000983845	0.000728171	0.000648649	0.000786888
13374	PC(24:0/18:1)	0.958	MS2 forward	916.69	576.996	0.0011999	0.00122969	0.00123565	0.00122175	0.00176114	0.000863413	0.00121394	0.0012795	0.00105728	0.00113541	0.00107482	0.00108917
13496	PC(22:6/22:6)	0.889	MS2 forward	922.551	254.45	5.7172e-05	6.12374e-05	6.19227e-05	6.01107e-05	0.000280006	0.000223139	0.000209236	0.00023746	0.000122303	0.000130221	0.000124395	0.00012564
13627	PC(22:5/22:4)	0.9015	MS2 forward	928.596	315.271	3.04289e-05	2.78979e-05	2.89332e-05	2.90866e-05	0.000110093	8.45669e-05	4.79303e-05	8.08633e-05	4.97043e-05	5.34247e-05	5.00569e-05	5.1062e-05
13755	PC(26:2/18:4)	0.6623	MS2 forward	934.641	408.147	2.10925e-05	2.87077e-05	3.13273e-05	2.70425e-05	0.000134001	9.34761e-05	6.19758e-05	9.64844e-05	4.79533e-05	5.10816e-05	3.48278e-05	4.46209e-05
13836	PC(26:2/18:2)	0.9728	MS2 reverse	938.673	489.234	0.000152161	0.000147361	8.78178e-05	0.000129113	0.000294708	0.000309356	0.00016781	0.000257291	0.000147511	0.000107639	9.07888e-05	0.000115313
13907	PC(26:1/18:1)	0.8678	MS2 forward	942.705	576.219	0.000800182	0.00080427	0.000848727	0.000817727	0.00178323	0.00186462	0.00122322	0.00162369	0.000781115	0.000855317	0.000840245	0.000825559
13955	PC(26:0/18:1)	0.9581	MS2 forward	944.72	697.437	5.53884e-05	5.4444e-05	5.77173e-05	5.58499e-05	0.000250788	0.000209481	0.000151935	0.000204068	9.30731e-05	0.000116347	0.000103352	0.000104257
14420	PC(26:0/20:2)	0.7345	MS2 forward	970.736	663.172	3.18291e-05	3.43332e-05	3.54603e-05	3.38742e-05	9.48526e-05	0.000113659	6.61276e-05	9.15464e-05	4.0447e-05	4.26766e-05	3.74874e-05	4.02037e-05
6445	PE(14:0/16:1)	0.7637	MS2 forward	660.454	277.417	0.000110543	0.000109748	0.000105416	0.000108569	0.00010256	8.60409e-05	7.2039e-05	8.68799e-05	0.000113727	0.000112697	0.00012202	0.000116148
6503	PE(16:0/14:0)	0.779	MS2 forward	662.47	318.604	8.10186e-05	8.08894e-05	7.23361e-05	7.80814e-05	6.47333e-05	6.48102e-05	4.31471e-05	5.75635e-05	0.00014383	0.0001523	0.00015476	0.000150297
6853	PE(7:0/24:1)	0.6244	MS2 forward	674.471	300.801	8.50586e-05	7.71953e-05	8.18529e-05	8.13689e-05	8.64845e-05	7.23023e-05	6.22118e-05	7.36662e-05	9.02218e-05	9.01077e-05	8.93332e-05	8.98876e-05
6912	PE(16:0/15:0)	0.7718	MS2 forward	676.485	342.242	4.21832e-05	2.47821e-05	2.49359e-05	3.06337e-05	4.73668e-05	4.56561e-05	3.39529e-05	4.23253e-05	7.73871e-05	5.84514e-05	6.53268e-05	6.70551e-05
7190	PE(16:1/16:1)	1	MS2 reverse	686.47	311.872	9.93561e-05	9.57842e-05	7.66933e-05	9.06112e-05	9.53305e-05	9.62033e-05	6.64368e-05	8.59902e-05	0.000109046	0.000105946	8.74912e-05	0.000100828
7254	PE(16:0/16:1)	0.9024	MS2 forward	688.486	325.331	0.00172602	0.00170498	0.00163944	0.00169014	0.0014931	0.00139217	0.000911788	0.00126569	0.00205319	0.00201839	0.00204405	0.00203854
7333	PE(16:0/16:0)	0.8536	MS2 forward	690.501	364.952	0.000241018	0.000224117	0.000232252	0.000232463	0.000295206	0.000259543	0.00021631	0.00025702	0.000365557	0.000361448	0.000371629	0.000366212
7612	PE(16:1/17:1)	0.9332	MS2 forward	700.485	305.963	0.000446561	0.000414356	0.000399648	0.000420188	0.000303108	0.000286247	0.0002628	0.000284052	0.000305274	0.00031642	0.0003159	0.000312531
7685	PE(16:0/17:1)	0.8069	MS2 forward	702.501	348.162	0.000812169	0.000781868	0.000786299	0.000793445	0.000964028	0.000884261	0.000633884	0.000827391	0.000944051	0.000940731	0.000926346	0.000937043
7746	PE(17:0/16:0)	0.8732	MS2 reverse	704.509	347.38	0.000120983	0.000154418	0.000108579	0.000127994	0.000159643	0.000138416	9.86779e-05	0.000132246	0.000164049	0.000148518	0.000155165	0.000155911
7747	PE(18:0/15:0)	0.978	MS2 reverse	704.516	380.931	9.27355e-05	7.52185e-05	7.99191e-05	8.26244e-05	0.000216242	0.000178426	0.000175376	0.000190014	0.000105014	0.000102798	9.43819e-05	0.000100731
7920	PE(14:1/20:3)	0.9299	MS2 reverse	710.471	257.484	4.36319e-05	4.175e-05	4.23595e-05	4.25805e-05	0.000125715	0.00010762	8.12839e-05	0.000104873	5.38721e-05	5.1091e-05	5.1693e-05	5.22187e-05
7983	PE(16:1/18:2)	0.9694	MS2 forward	712.487	293.029	0.00109065	0.00102714	0.0010024	0.00104006	0.000967311	0.000867824	0.000799783	0.000878306	0.000853074	0.000848969	0.000865671	0.000855904
8057	PE(18:1/16:1)	0.7293	MS2 forward	714.498	291.273	0.00026386	0.000244392	0.000198421	0.000235557	0.000316212	0.000268442	0.000279381	0.000288011	0.000235487	0.000230493	0.00024	0.000235327
8059	PE(16:1/18:1)	0.9362	MS2 forward	714.503	330.375	0.00935842	0.00936151	0.00914279	0.00928758	0.00673341	0.00641948	0.0048845	0.00601247	0.00810034	0.00797056	0.00810877	0.00805989
8124	PE(16:0/18:1)	0.9622	MS2 forward	716.51	329.382	0.00108582	0.00104978	0.00145745	0.00119768	0.00107368	0.00101025	0.000839781	0.000974573	0.00124404	0.00135257	0.00136174	0.00131945
8128	PE(18:1/16:0)	0.7354	MS2 forward	716.517	243.117	0.000104089	8.45581e-05	8.24299e-05	9.03592e-05	4.23763e-05	4.54013e-05	4.16163e-05	4.31313e-05	5.69465e-05	5.29328e-05	5.59411e-05	5.52735e-05
8193	PE(18:0/16:0)	0.9634	MS2 forward	718.531	406.446	0.000345259	0.000326441	0.00032481	0.00033217	0.00111868	0.000994766	0.000827049	0.000980165	0.000544776	0.000544658	0.000583852	0.000557762
8375	PE(20:4/15:0)	0.9743	MS2 reverse	724.496	277.528	0.000267313	0.000115484	0.000110578	0.000164458	9.9497e-05	9.24813e-05	9.50664e-05	9.56816e-05	0.000179751	0.000182355	0.000177211	0.000179772
8440	PE(17:1/18:2)	0.9129	MS2 forward	726.501	315.238	0.000399136	0.000379881	0.000363117	0.000380711	0.000330261	0.000297313	0.000267671	0.000298415	0.000295393	0.000286312	0.000292182	0.000291296
8503	PE(17:1/18:1)	0.9402	MS2 forward	728.517	352.362	0.00224424	0.00207666	0.00205486	0.00212526	0.00289964	0.00267702	0.0020008	0.00252582	0.00235928	0.00232624	0.00238526	0.00235693
8563	PE(17:0/18:1)	0.7689	MS2 forward	730.525	351.522	0.000490346	0.000309883	0.000480502	0.00042691	0.000454827	0.000424752	0.000353407	0.000410995	0.00039741	0.000394483	0.00041232	0.000401404
8619	PE(18:0/17:0)	0.7455	MS2 forward	732.546	419.514	8.14958e-05	0.00011769	8.21529e-05	9.37797e-05	0.000178047	0.00011225	0.000105042	0.00013178	0.000105545	0.000102777	0.000103549	0.000103957
8622	PE(19:0/16:0)	0.8528	MS2 forward	732.572	441.238	6.15097e-05	6.63683e-05	6.43883e-05	6.40888e-05	8.16503e-05	7.44976e-05	9.96269e-05	8.52583e-05	8.75305e-05	8.22348e-05	7.28226e-05	8.08626e-05
8661	PE(16:1/20:5)	0.6699	MS2 forward	734.47	249.544	0.000499115	0.000468655	0.000436708	0.000468159	0.000150481	0.000142663	0.000104594	0.000132579	0.000302472	0.000306549	0.000324134	0.000311052
8769	PE(16:0/20:4)	0.9707	MS2 forward	738.502	324.583	0.00247371	0.00316149	0.00238706	0.00267409	0.00186172	0.00283661	0.0011334	0.00194391	0.00256774	0.00247275	0.00251325	0.00251792
8770	PE(18:2/18:2)	1	MS2 reverse	738.503	302.581	0.000867356	0.000739146	0.000775829	0.00079411	0.00126656	0.0011061	0.000983493	0.00111872	0.000835734	0.000861881	0.000877223	0.00085828
8825	PE(18:1/18:2)	0.9784	MS2 forward	740.518	338.716	0.00799334	0.00775992	0.00760989	0.00778772	0.00818322	0.00741899	0.00572715	0.00710979	0.00749565	0.00743162	0.00747026	0.00746584
8877	PE(18:1/18:1)	1	MS2 forward	742.535	373.362	0.0462906	0.045619	0.0448907	0.0456001	0.045971	0.0430483	0.0345208	0.04118	0.045666	0.04477	0.0457146	0.0453835
8939	PE(18:0/18:1)	0.9826	MS2 forward	744.549	410.663	0.0346994	0.0348781	0.0368739	0.0354838	0.0725901	0.0679108	0.0635474	0.0680161	0.0492007	0.0488751	0.0496088	0.0492282
8941	HexCer(d18:1/16:0)	0.7253	MS2 forward	744.557	315.27	0.00298668	0.00240948	0.00228615	0.00256077	0.00302933	0.00307356	0.00377854	0.00329381	0.00307672	0.00301124	0.00314591	0.00307795
8999	PE(18:0/18:0)	1	MS2 reverse	746.554	410.656	0.00344219	0.00340643	0.00365801	0.00350221	0.00709727	0.00644238	0.00608892	0.00654286	0.00480742	0.00475603	0.00483431	0.00479925
9153	PE(17:0/20:4)	0.9717	MS2 reverse	752.518	348.745	0.000636274	0.000610555	0.000546444	0.000597758	0.000741278	0.000593352	0.000507446	0.000614025	0.00066078	0.000765321	0.000644278	0.000690126
9199	PE(17:1/20:2)	0.9084	MS2 reverse	754.531	359.123	0.000269252	0.000371208	0.00026881	0.00030309	0.000264773	0.000285057	0.000304003	0.000284611	0.00028844	0.000288615	0.000290405	0.000289153
9202	PE(20:2/17:1)	0.9548	MS2 reverse	754.533	316.091	7.81191e-05	4.97429e-05	6.36389e-05	6.38336e-05	6.56269e-05	5.92228e-05	5.43961e-05	5.97486e-05	6.73149e-05	7.69405e-05	7.88031e-05	7.43528e-05
9205	PE(15:1/22:2)	0.9346	MS2 reverse	754.553	391.144	0.000123173	0.000131843	0.000127088	0.000127368	0.000122772	0.000111632	0.000139576	0.00012466	0.000125138	0.000141041	0.000117338	0.000127839
9246	PE(20:1/17:1)	0.9724	MS2 reverse	756.547	391.983	0.00140704	0.00140656	0.00140642	0.00140667	0.00148327	0.00145737	0.0010597	0.00133345	0.00157996	0.00156128	0.00156116	0.00156747
9284	PS(18:1/16:1)	0.862	MS2 forward	758.491	250.388	0.0004664	0.000436282	0.00042121	0.000441297	0.000349708	0.000386189	0.000320847	0.000352248	0.000421381	0.000407699	0.000417927	0.000415669
9292	PE(20:0/17:1)	0.9411	MS2 reverse	758.556	392.339	0.000257699	0.000253349	0.000253084	0.000254711	0.000348672	0.000333765	0.000285207	0.000322548	0.000283428	0.000310279	0.000275453	0.00028972
9293	PE(19:0/18:1)	0.997	MS2 reverse	758.562	429.31	0.00106147	0.00114542	0.00117789	0.00112826	0.00135007	0.00121965	0.00110206	0.00122393	0.00110503	0.00114146	0.00111381	0.0011201
9332	PE(18:3/20:4)	0.9006	MS2 reverse	760.487	267.167	0.000645451	0.000614179	0.000562488	0.000607373	0.000557969	0.000555803	0.000383514	0.000499095	0.00046353	0.000476855	0.000452995	0.00046446
9382	PE(16:0/22:6)	0.7004	MS2 forward	762.504	312.731	0.00332144	0.00321894	0.00319529	0.00324522	0.00269189	0.00234561	0.00140176	0.00214642	0.00318442	0.00319676	0.00311042	0.00316387
9432	PE(18:1/20:4)	0.9543	MS2 forward	764.52	329.175	0.01322	0.0131739	0.0147788	0.0137242	0.00640379	0.00539546	0.00497739	0.00559221	0.0117786	0.0107112	0.0107503	0.0110801
9486	PE(18:0/20:4)	0.9737	MS2 forward	766.532	349.842	0.00253747	0.00211138	0.00207872	0.00224252	0.00347867	0.00308967	0.0021384	0.00290225	0.00268912	0.00263649	0.0026501	0.00265857
9529	PE(18:0/20:3)	0.9982	MS2 forward	768.539	348.526	0.000321941	0.000297772	0.000311186	0.0003103	0.000557669	0.000496509	0.000396978	0.000483719	0.00037439	0.000360479	0.000343484	0.000359451
9576	PE(20:1/18:1)	0.9725	MS2 forward	770.556	388.519	0.000673597	0.000665961	0.000663425	0.000667661	0.00168796	0.0014256	0.00122077	0.00144478	0.00086049	0.00087813	0.000877169	0.000871929
9628	PE(20:0/18:1)	0.8695	MS2 forward	772.579	449.101	0.00241172	0.0027005	0.00313729	0.00274984	0.00224366	0.0020591	0.00220368	0.00216881	0.00243206	0.00246434	0.00244066	0.00244569
9677	PE(22:0/16:0)	0.9574	MS2 reverse	774.584	449.087	0.000286268	0.000300332	0.000357562	0.000314721	0.00028012	0.000250674	0.000258164	0.000262986	0.000290451	0.000283201	0.000285684	0.000286445
9896	PE(19:0/20:3)	0.9306	MS2 reverse	782.564	360.799	7.6431e-05	8.07631e-05	8.49528e-05	8.07157e-05	8.28108e-05	7.04004e-05	0.00016607	0.000106427	7.34039e-05	7.14852e-05	7.44187e-05	7.31026e-05
9933	PE(22:1/17:1)	0.9786	MS2 reverse	784.577	430.234	0.000681533	0.000731867	0.000815803	0.000743068	0.000306869	0.000264375	0.000256051	0.000275765	0.000547515	0.000538325	0.000549694	0.000545178
9995	PE(21:0/18:1)	0.9801	MS2 reverse	786.583	430.22	9.54457e-05	0.000102569	0.000113865	0.00010396	4.79835e-05	4.26204e-05	5.14256e-05	4.73432e-05	8.13087e-05	7.74128e-05	8.31984e-05	8.064e-05
10055	PE(18:1/22:6)	0.8195	MS2 forward	788.521	315.158	0.015454	0.0188873	0.0142415	0.0161943	0.0128931	0.0112728	0.00979706	0.011321	0.013801	0.0144479	0.0145024	0.0142504
10071	PE(21:0/18:0)	0.8573	MS2 reverse	788.634	516.041	5.285e-05	5.22769e-05	5.5344e-05	5.34903e-05	7.98692e-05	7.21022e-05	8.36419e-05	7.85378e-05	7.1971e-05	6.42491e-05	5.90005e-05	6.50735e-05
10151	PE(18:0/22:6)	0.7621	MS2 forward	790.539	329.551	0.00261048	0.0027555	0.00272875	0.00269825	0.00306067	0.00289764	0.00254757	0.0028353	0.00291777	0.00293967	0.00297643	0.00294462
10216	PE(18:0/22:5)	0.9618	MS2 forward	792.549	371.672	0.00448439	0.00456644	0.00497761	0.00467615	0.00765827	0.00659051	0.00587632	0.00670837	0.00506817	0.00496302	0.00516204	0.00506441
10289	PE(18:0/22:4)	0.9814	MS2 forward	794.564	399.151	0.00149688	0.00156839	0.00165342	0.00157289	0.00316234	0.00281422	0.00258038	0.00285231	0.00267262	0.00238861	0.0024233	0.00249484
10328	PE(22:2/18:1)	0.6192	MS2 forward	796.569	398.73	0.000236904	0.000243224	0.000249961	0.000243363	0.000397618	0.000370303	0.000339388	0.000369103	0.000333423	0.000336354	0.000335394	0.000335057
10329	PE(20:0/20:3)	0.9534	MS2 reverse	796.577	428.096	0.000530232	0.000524141	0.0005678	0.000540724	0.000525686	0.00046012	0.00059927	0.000528359	0.000526921	0.000552469	0.0005157	0.000531697
10373	PE(22:1/18:1)	0.9576	MS2 forward	798.587	419.105	0.000236507	0.000250194	0.000247891	0.000244864	4.38963e-05	0.000160165	9.26669e-05	9.89093e-05	0.000202175	0.000218056	0.000210383	0.000210205
10414	PE(22:0/18:1)	0.9306	MS2 forward	800.599	449.032	0.000425918	0.000464796	0.000533655	0.000474789	0.000244609	0.000198723	0.000215247	0.000219526	0.000370808	0.000365095	0.000377867	0.000371257
10416	HexCer(d18:1/20:0)	0.6901	MS2 forward	800.616	403.83	0.000122316	0.000100781	0.000108874	0.000110657	6.06766e-05	4.97672e-05	4.61898e-05	5.22112e-05	9.58853e-05	9.18588e-05	9.88555e-05	9.55332e-05
10479	PE(24:0/16:0)	0.9407	MS2 forward	802.622	516.877	0.000111364	0.000122038	0.00012527	0.000119557	0.000102238	8.53356e-05	8.14852e-05	8.96862e-05	0.000105551	0.000100196	0.000102228	0.000102658
10681	PE(22:6/20:4)	0.8709	MS2 reverse	810.518	375.033	0.00010694	0.000105484	9.12139e-05	0.000101213	0.000163128	0.000150227	0.000152745	0.000155366	0.000125982	0.000129739	0.000125033	0.000126918
10742	PE(24:1/17:1)	0.9741	MS2 reverse	812.608	466.604	0.000371957	0.000441569	0.000492066	0.000435197	0.000209742	0.000183648	0.000195108	0.000196166	0.000310516	0.00030526	0.000298086	0.000304621
10800	PE(23:0/18:1)	0.8368	MS2 reverse	814.63	422.948	2.99926e-05	2.67984e-05	2.49765e-05	2.72558e-05	2.39021e-05	2.50949e-05	2.18483e-05	2.36151e-05	2.71124e-05	2.36607e-05	3.02827e-05	2.70186e-05
10955	PE(22:1/20:4)	0.9727	MS2 reverse	820.589	392.83	0.00121829	0.00112864	0.00114319	0.00116337	0.00177157	0.00175465	0.0014854	0.00167054	0.00131171	0.00131792	0.00129185	0.00130716
11021	PE(24:4/18:0)	0.9691	MS2 reverse	822.59	427.634	0.000302168	0.000333254	0.00035888	0.000331434	0.000500746	0.000481319	0.000436127	0.00047273	0.00030943	0.000305687	0.000300336	0.000305151
11064	PE(24:1/18:2)	0.7693	MS2 forward	824.607	454.384	0.000665484	0.000683656	0.000731959	0.0006937	0.000460017	0.000408777	0.000382498	0.000417097	0.000499113	0.000520419	0.000495375	0.000504969
11106	PE(24:1/18:1)	0.9084	MS2 forward	826.625	483.2	0.00275825	0.0030337	0.00346057	0.00308417	0.00184466	0.00155763	0.0016108	0.00167103	0.00258973	0.00258239	0.00251772	0.00256328
11146	PE(24:0/18:1)	0.9789	MS2 forward	828.641	518.565	0.00514887	0.00580783	0.00682276	0.00592649	0.0046944	0.00388665	0.00378987	0.00412364	0.00446962	0.00455428	0.00429921	0.00444104
11147	HexCer(d18:1/22:0)	0.6994	MS2 forward	828.648	440.637	0.00118255	0.000986214	0.000976107	0.00104829	0.00152297	0.00126715	0.00124026	0.00134346	0.00138667	0.00143817	0.00147323	0.00143269
11354	PS(18:0/22:6)	0.9274	MS2 forward	834.518	229.16	0.00346902	0.00353671	0.00379526	0.00360033	0.00448552	0.00525089	0.00436725	0.00470122	0.00367016	0.00366162	0.00373954	0.00369044
11476	PE(22:5/22:5)	1	MS2 reverse	838.55	312.722	0.000844758	0.000616858	0.000516334	0.000659317	0.00114701	0.00120012	0.000919309	0.00108881	0.00156917	0.00157905	0.00155352	0.00156725
11520	PE(22:5/22:4)	0.8874	MS2 reverse	840.565	322.032	0.000237989	0.000225117	0.000211277	0.000224794	0.000357732	0.000318316	0.000298589	0.000324879	0.000216791	0.000212402	0.00021659	0.000215261
11525	PE(26:1/17:1)	0.9485	MS2 reverse	840.638	499.667	0.00023219	0.000256962	0.000277975	0.000255709	0.0002156	0.000177277	0.000192266	0.000195048	0.000187047	0.000185763	0.000181627	0.000184812
11527	PE(26:2/17:0)	0.7987	MS2 reverse	840.645	421.646	7.68094e-05	5.43235e-05	7.17701e-05	6.76343e-05	8.82062e-05	5.8765e-05	0.00020133	0.0001161	0.000110589	0.000107677	0.000115345	0.000111203
11606	PE(25:0/18:1)	0.7769	MS2 forward	842.654	533.358	0.000210364	0.000221193	0.000256328	0.000229295	0.000259526	0.000229338	0.000236293	0.000241719	0.000174299	0.000183522	0.000160237	0.000172686
11798	PE(24:1/20:4)	0.9059	MS2 forward	848.611	447.401	0.000988205	0.00101083	0.00101941	0.00100615	0.000305353	0.000403826	0.000211988	0.000307056	0.00057927	0.00058146	0.000571265	0.000577332
11856	PE(24:0/20:4)	0.6587	MS2 forward	850.623	484.037	0.000847346	0.000845999	0.000819229	0.000837525	0.000271415	0.000228908	0.000358728	0.00028635	0.000633578	0.000465413	0.000476829	0.000525273
11857	PE(24:1/20:3)	0.9762	MS2 reverse	850.622	461.633	0.000152373	0.000164146	0.00017738	0.000164633	0.000238474	0.000205954	0.000174033	0.000206154	0.000134764	0.00014071	0.000139337	0.00013827
11910	PE(26:2/18:1)	0.9504	MS2 reverse	852.639	499.88	0.000201815	0.000246969	0.000247636	0.00023214	0.000227235	0.000198162	0.000201143	0.000208847	0.000166068	0.000160196	0.000154324	0.000160196
11911	PE(20:2/24:1)	0.9149	MS2 reverse	852.647	407.296	0.000126703	0.000109636	0.000105605	0.000113981	0.000136375	0.000118348	0.000110923	0.000121882	0.000189811	0.000189842	0.000190994	0.000190215
11941	PE(26:1/18:1)	0.9896	MS2 forward	854.654	515.198	0.000620267	0.000650739	0.000733241	0.000668082	0.000981009	0.000858253	0.000694106	0.000844456	0.000558246	0.000552527	0.00053364	0.000548138
11942	HexCer(d18:1/24:1)	0.7309	MS2 forward	854.665	439.641	0.00309246	0.00248894	0.00261172	0.00273104	0.00249091	0.00217776	0.00210532	0.002258	0.00411972	0.00420541	0.00439241	0.00423918
11991	PE(26:0/18:1)	0.6642	MS2 forward	856.67	547.375	0.00035689	0.000370271	0.000411027	0.000379396	0.00125267	0.00117345	0.000944949	0.00112369	0.000420062	0.000422879	0.000403008	0.000415316
11993	HexCer(d18:1/24:0)	0.6853	MS2 forward	856.676	452.598	0.000461827	0.000436321	0.000462113	0.00045342	0.000331936	0.000286078	0.00053429	0.000384101	0.000360131	0.000369546	0.000347703	0.000359127
12384	HexCer(d19:0/24:1)	0.65	MS2 forward	870.692	489.144	0.000261649	0.000225936	0.000199906	0.000229163	0.000401225	0.000351288	0.000384943	0.000379152	0.00023144	0.000225171	0.000229294	0.000228635
12575	PE(24:0/22:5)	0.7085	MS2 forward	876.638	483.32	0.000242632	0.000249214	0.00021868	0.000236842	0.000197087	0.000176418	0.00015749	0.000176998	0.000150223	0.000191594	0.000163493	0.000168437
12704	HexCer(d18:1/26:1)	0.7519	MS2 forward	882.694	472.774	0.000540775	0.00048801	0.000500324	0.000509703	0.000557906	0.000487613	0.000384771	0.000476764	0.000379378	0.00037037	0.00037459	0.000374779
6600	PG(14:0/14:0)	0.7486	MS2 forward	665.434	188.639	3.92767e-05	4.38611e-05	4.36876e-05	4.22751e-05	3.98815e-05	3.77985e-05	3.09807e-05	3.62202e-05	6.21146e-05	6.64944e-05	5.77695e-05	6.21262e-05
7364	PG(14:1/16:0)	0.9734	MS2 reverse	691.449	193.654	6.90652e-05	7.81407e-05	7.39762e-05	7.37274e-05	8.38507e-05	0.000106468	6.10975e-05	8.38055e-05	9.1386e-05	0.000148841	9.97178e-05	0.000113315
7367	PG(14:0/16:1)	0.9556	MS2 reverse	691.449	166.976	9.03863e-05	9.22851e-05	9.35052e-05	9.20589e-05	1.4417e-05	1.69393e-05	1.66312e-05	1.59958e-05	5.36588e-05	5.08284e-05	5.45471e-05	5.30114e-05
7419	PG(14:0/16:0)	0.9679	MS2 forward	693.465	232.636	9.1893e-05	8.83687e-05	8.61985e-05	8.88201e-05	0.000189932	0.000199801	0.000111047	0.000166927	0.00023343	0.000247835	0.000258725	0.000246663
7420	PG(16:0/14:0)	0.6127	MS2 forward	693.464	201.328	0.000145622	0.000157359	0.000147604	0.000150195	2.54914e-05	3.5345e-05	1.85639e-05	2.64668e-05	9.66306e-05	9.4458e-05	9.99931e-05	9.70272e-05
7776	PG(14:0/17:1)	0.9704	MS2 reverse	705.466	187.801	6.86258e-05	8.42579e-05	7.67937e-05	7.65591e-05	2.12772e-05	2.51546e-05	1.38727e-05	2.01015e-05	4.50289e-05	4.11181e-05	4.08161e-05	4.2321e-05
7842	PG(16:0/15:0)	0.9417	MS2 reverse	707.481	254.822	3.06456e-05	3.26751e-05	2.81623e-05	3.04943e-05	5.69383e-05	7.38718e-05	7.36305e-05	6.81469e-05	5.01607e-05	5.27323e-05	4.81951e-05	5.03627e-05
8159	PG(16:1/16:1)	0.9676	MS2 forward	717.465	199.64	0.000276962	0.000276022	0.000319927	0.00029097	0.000292449	0.000236325	0.00035252	0.000293765	0.000326761	0.00031408	0.000332895	0.000324579
8219	PG(16:0/16:1)	0.7136	MS2 forward	719.481	208.23	0.00165717	0.00169019	0.00167361	0.00167366	0.000146473	0.000176544	0.00020897	0.000177329	0.000925285	0.000982499	0.000970659	0.000959481
8222	PG(18:1/14:0)	0.7743	MS2 forward	719.482	238.094	0.000613097	0.000621122	0.000615954	0.000616724	0.000852979	0.000852898	0.000555108	0.000753662	0.000835399	0.0008378	0.000844406	0.000839202
8281	PG(16:0/16:0)	0.9615	MS2 forward	721.496	315.271	0.00796694	0.00769652	0.00727009	0.00764451	0.00501935	0.00499465	0.00630212	0.00543871	0.00619558	0.0063795	0.00670093	0.00642534
8585	PG(16:1/17:1)	0.943	MS2 forward	731.481	221.554	6.23139e-05	8.37379e-05	8.64815e-05	7.75111e-05	0.000136785	8.81402e-05	8.42868e-05	0.000103071	7.68102e-05	7.62259e-05	8.27359e-05	7.85907e-05
8586	PG(17:1/16:1)	0.6814	MS2 forward	731.48	193.576	0.00028074	0.000265253	0.000253144	0.000266379	5.30771e-05	6.22711e-05	8.24379e-05	6.59287e-05	0.000148281	0.000162395	0.000158634	0.000156436
8639	PG(17:1/16:0)	0.9626	MS2 reverse	733.496	346.472	2.59391e-05	2.77429e-05	2.29996e-05	2.55605e-05	3.739e-05	2.42667e-05	8.02427e-05	4.72998e-05	3.1187e-05	2.85076e-05	2.75172e-05	2.90706e-05
8693	PG(17:0/16:0)	0.8652	MS2 reverse	735.53	315.251	9.21509e-05	7.0515e-05	7.57843e-05	7.94834e-05	0.000122038	0.000117245	0.00017995	0.000139744	9.314e-05	0.000100624	9.79455e-05	9.72365e-05
8843	PG(16:1/18:3)	0.9628	MS2 reverse	741.464	153.668	0.000176225	0.000111353	0.000171465	0.000153014	3.88891e-05	5.63616e-05	6.22618e-05	5.25042e-05	6.6164e-05	5.30756e-05	4.79583e-05	5.57327e-05
8903	PG(18:2/16:1)	0.9436	MS2 reverse	743.481	327.08	4.44926e-05	4.92081e-05	4.62008e-05	4.66338e-05	5.3735e-05	4.5925e-05	4.21915e-05	4.72839e-05	2.54722e-05	3.53513e-05	2.52198e-05	2.86811e-05
8960	PG(16:1/18:1)	0.972	MS2 forward	745.498	243.374	0.00166367	0.00169041	0.00182995	0.00172801	0.00221982	0.00307604	0.00179343	0.0023631	0.00175958	0.00180296	0.00183808	0.00180021
9019	PG(16:0/18:1)	0.9585	MS2 forward	747.514	334.188	0.015838	0.0158095	0.0150038	0.0155504	0.0115716	0.0109744	0.0101352	0.0108937	0.0124154	0.0122955	0.0126323	0.0124477
9262	PG(18:2/17:1)	0.7728	MS2 forward	757.495	204.576	0.000275315	0.00025857	0.000264823	0.000266236	6.78513e-05	7.95231e-05	0.000116112	8.78288e-05	0.000170926	0.00017645	0.000173239	0.000173539
9308	PG(17:1/18:1)	0.8298	MS2 forward	759.512	236.334	0.00174232	0.00158348	0.00150674	0.00161085	0.000177643	0.000233704	0.000367895	0.000259748	0.00100169	0.000983892	0.000999573	0.000995051
9309	PG(18:1/17:1)	0.9013	MS2 forward	759.511	315.224	0.000131866	0.000122473	9.87715e-05	0.000117704	0.000175406	0.000149388	0.000169713	0.000164836	0.000126804	0.00012098	0.00012889	0.000125558
9360	PG(17:1/18:0)	0.9564	MS2 reverse	761.524	302.552	0.000422971	0.000397901	0.000383535	0.000401469	0.00050631	0.000514159	0.000259206	0.000426558	0.000543767	0.000532952	0.000520682	0.000532467
9455	PG(22:6/14:0)	0.63	MS2 forward	765.464	158.395	0.000218731	0.000283768	0.000265049	0.00025585	9.04327e-05	0.000202939	0.000100575	0.000131316	0.000186581	0.000143396	0.000207885	0.000179287
9544	PG(18:3/18:1)	0.7548	MS2 forward	769.495	194.537	0.00139377	0.00119184	0.00111822	0.00123461	0.000419608	0.000422429	0.000612325	0.000484787	0.000757023	0.000743209	0.000762411	0.000754214
9545	PG(16:0/20:4)	0.9842	MS2 reverse	769.496	240.472	0.000212761	0.000209285	0.000207177	0.000209741	0.000302939	0.000254456	0.00023525	0.000264215	0.000257117	0.000260414	0.000269498	0.000262343
9546	PG(18:2/18:2)	0.999	MS2 reverse	769.496	217.897	0.000497353	0.000580172	0.000601578	0.000559701	0.000378741	0.000380592	0.000487462	0.000415598	0.000497777	0.000487485	0.000496271	0.000493844
9597	PG(18:2/18:1)	0.9168	MS2 forward	771.513	224.154	0.00502926	0.0048343	0.00455086	0.00480481	0.000744404	0.000814007	0.001347	0.00096847	0.00334275	0.00335649	0.00330549	0.00333491
9651	PG(18:1/18:1)	0.9969	MS2 forward	773.529	257.3	0.0178884	0.0175587	0.0163989	0.017282	0.00165024	0.0019792	0.00317923	0.00226956	0.013677	0.01378	0.0137702	0.0137424
9823	PG(22:6/15:0)	0.9652	MS2 reverse	779.467	179.892	0.000164006	0.00015314	0.00016932	0.000162156	0.000100854	0.000126108	9.48252e-05	0.000107262	0.000108923	0.000108556	0.000104174	0.000107218
9870	PG(20:4/17:1)	0.9644	MS2 reverse	781.495	194.53	0.000118169	0.000116636	0.000120843	0.000118549	7.24872e-05	7.90386e-05	7.87606e-05	7.67621e-05	8.1066e-05	8.0527e-05	7.94815e-05	8.03582e-05
9911	PG(20:3/17:1)	0.942	MS2 reverse	783.51	215.046	0.000226161	0.000216429	0.000202832	0.000215141	6.59957e-05	6.98191e-05	8.05481e-05	7.2121e-05	0.000149111	0.000138793	0.000152759	0.000146888
9954	PG(17:1/20:2)	0.9663	MS2 reverse	785.526	245.793	0.000441041	0.000405396	0.000391602	0.00041268	0.000100888	4.71288e-05	0.000112821	8.69458e-05	0.000271565	0.00025221	0.000290702	0.000271493
10176	PG(22:6/16:1)	0.9389	MS2 forward	791.481	166.159	0.001431	0.00150696	0.00143994	0.0014593	0.00119583	0.00112905	0.00124673	0.00119053	0.000943781	0.000950733	0.000986378	0.000960297
10255	PG(22:6/16:0)	0.9734	MS2 reverse	793.517	249.151	0.000105083	0.000104097	0.000125226	0.000111468	6.4314e-05	7.64868e-05	5.81794e-05	6.63268e-05	8.83557e-05	9.19075e-05	9.42562e-05	9.15065e-05
10304	PG(20:4/18:1)	0.8554	MS2 forward	795.512	216.09	0.00166284	0.00231409	0.00160552	0.00186081	0.000956018	0.000854118	0.000798251	0.000869462	0.00117777	0.00119468	0.00119436	0.00118894
10349	PG(20:3/18:1)	0.7404	MS2 forward	797.54	315.28	6.83446e-05	6.09442e-05	5.8183e-05	6.24906e-05	7.5678e-05	6.45588e-05	0.000106681	8.2306e-05	5.69083e-05	5.57306e-05	5.80293e-05	5.68894e-05
10392	PG(20:2/18:1)	0.6238	MS2 forward	799.542	264.567	0.00089561	0.000851299	0.000799829	0.000848912	0.000518474	0.000454285	0.000418677	0.000463812	0.000610501	0.000592826	0.000603742	0.000602357
10808	PG(22:6/18:3)	0.8352	MS2 forward	815.48	147.457	0.000343251	0.000366391	0.00029081	0.000333484	0.000546453	0.000542	0.000543992	0.000544148	0.000283323	0.000320281	0.000301946	0.00030185
10863	PG(22:6/18:2)	0.9523	MS2 forward	817.497	176.499	0.00169502	0.0016896	0.00168461	0.00168974	0.00138894	0.00140693	0.00178253	0.00152613	0.00120561	0.00121668	0.00124492	0.0012224
10919	PG(22:6/18:1)	0.9493	MS2 forward	819.514	206.53	0.0148022	0.0151092	0.0146044	0.0148386	0.00821741	0.00874929	0.0108376	0.0092681	0.0124159	0.0124888	0.0124443	0.0124497
10925	PG(22:5/18:2)	0.8441	MS2 reverse	819.531	256.178	0.0001478	0.000138888	0.00030358	0.000196756	8.38456e-05	0.000145393	9.67422e-05	0.00010866	0.000136616	0.000124743	0.000121632	0.000127664
10982	PG(22:6/18:0)	0.9739	MS2 reverse	821.521	245.099	0.00148393	0.00152681	0.00155471	0.00152182	0.00162768	0.0018491	0.00154196	0.00167291	0.00150104	0.00145484	0.00152602	0.00149397
10985	PG(20:2/20:4)	0.8765	MS2 reverse	821.547	293.912	0.000384794	0.000467175	0.000415457	0.000422475	0.000176774	0.000196366	0.000158396	0.000177178	0.000363585	0.000331976	0.000367725	0.000354429
11491	PG(22:6/20:5)	0.7533	MS2 forward	839.48	144.99	0.000261764	0.000263943	0.000225979	0.000250562	0.000976164	0.000761082	0.000596273	0.000777839	0.000346828	0.000322511	0.000336635	0.000335325
11539	PG(22:6/20:4)	0.9562	MS2 reverse	841.495	168.711	0.000501284	0.000504147	0.000494338	0.000499923	0.00141491	0.00137425	0.00102667	0.00127194	0.00056864	0.000551202	0.000589071	0.000569637
11614	PG(22:5/20:4)	0.8296	MS2 reverse	843.533	251.153	0.00150252	0.00156398	0.00158684	0.00155111	0.00038682	0.000415036	0.000463185	0.00042168	0.00104329	0.00106789	0.00106838	0.00105985
11698	PG(22:6/20:2)	0.9769	MS2 reverse	845.538	251.335	0.000209056	0.000214818	0.000224795	0.000216223	5.9593e-05	8.08516e-05	8.15431e-05	7.39959e-05	0.000163857	0.000151141	0.00015128	0.000155426
11768	PG(22:5/20:2)	0.8661	MS2 reverse	847.563	299.063	0.00017387	0.000165996	0.000174399	0.000171421	6.64144e-05	7.48461e-05	6.82091e-05	6.98232e-05	0.000198936	0.000149157	0.000156817	0.000168303
11829	PG(20:0/22:6)	0.889	MS2 reverse	849.576	341.388	0.00016198	0.000162637	0.000165404	0.00016334	2.77379e-05	5.76519e-05	4.46652e-05	4.33517e-05	0.000117737	0.000116656	0.00017633	0.000136908
12259	PG(22:6/22:6)	0.8697	MS2 forward	865.498	159.21	0.00344208	0.00370495	0.00365559	0.00360087	0.00930252	0.00862538	0.00860886	0.00884559	0.00481272	0.00472399	0.0048551	0.00479727
12299	PG(22:6/22:5)	0.8758	MS2 forward	867.512	171.313	0.00100502	0.00155054	0.000949626	0.00116839	0.00265166	0.00361366	0.00333033	0.00319855	0.00127666	0.00195694	0.00199741	0.00174367
12300	PG(22:5/22:6)	0.8792	MS2 reverse	867.533	238.114	0.0010057	0.00103806	0.00108384	0.00104254	0.000938617	0.00100751	0.000780589	0.000908905	0.000835803	0.000832622	0.000859145	0.000842523
12355	PG(22:5/22:5)	0.9931	MS2 reverse	869.549	252.933	0.00158124	0.00161451	0.0016775	0.00162442	0.00120097	0.001301	0.00113773	0.00121323	0.00143051	0.00142718	0.00144431	0.001434
12394	PG(22:5/22:4)	0.8697	MS2 reverse	871.562	283.451	0.000202036	0.000245636	0.000208668	0.00021878	8.43609e-05	8.95037e-05	8.47732e-05	8.62126e-05	0.000185982	0.000189572	0.000188561	0.000188038
12456	PG(22:2/22:6)	0.8758	MS2 reverse	873.565	95.433	8.63169e-05	0.000117109	0.000141252	0.000114893	8.87238e-06	1.09383e-05	2.35436e-05	1.44514e-05	6.19612e-05	6.11938e-05	6.39979e-05	6.23843e-05
8609	PS(16:0/16:1)	0.907	MS2 reverse	732.483	192.863	0.000133925	0.000121206	0.000121163	0.000125431	2.58911e-05	3.53514e-05	4.67928e-05	3.60118e-05	6.95774e-05	7.18551e-05	7.33317e-05	7.15881e-05
9333	PS(16:0/18:1)	0.8754	MS2 forward	760.509	286.035	0.00292763	0.00255869	0.00246128	0.0026492	0.00295237	0.00301156	0.00296151	0.00297515	0.00291484	0.00291064	0.00287713	0.00290087
9928	PS(18:1/18:2)	0.9004	MS2 forward	784.506	261.308	0.000510167	0.000362304	0.000313257	0.000395243	0.000237027	0.000248742	0.000265887	0.000250552	0.000255555	0.000382308	0.000264858	0.000300907
9987	PS(18:0/18:2)	0.8169	MS2 forward	786.521	315.261	0.00104437	0.00100541	0.000975372	0.00100838	0.000566192	0.000583695	0.00059741	0.000582432	0.000820398	0.00071177	0.000783801	0.00077199
10058	PS(18:0/18:1)	0.9804	MS2 forward	788.539	329.582	0.0103747	0.0095945	0.0107525	0.0102406	0.0101447	0.011312	0.0115305	0.0109957	0.0108911	0.0108937	0.0111122	0.0109657
10682	PS(18:0/20:4)	0.7042	MS2 forward	810.521	287.364	0.000734238	0.000692455	0.000613021	0.000679904	0.000452449	0.000430855	0.000436299	0.000439868	0.00051619	0.000529571	0.000585444	0.000543735
10737	PS(18:0/20:3)	0.8833	MS2 forward	812.538	313.572	0.00153739	0.00151956	0.00141717	0.00149137	0.00196916	0.00130416	0.00123835	0.00150389	0.00153764	0.0015012	0.00152466	0.00152117
11417	PS(18:0/22:5)	0.9697	MS2 forward	836.539	289.453	0.00290484	0.00264003	0.00240656	0.00265048	0.00507615	0.00525367	0.00576767	0.00536583	0.00340414	0.00301177	0.00308589	0.00316727
11577	PS(22:1/18:1)	0.758	MS2 forward	842.583	378.412	0.00105233	0.00085868	0.000682304	0.000864439	0.000331271	0.000367327	0.000314525	0.000337708	0.000601072	0.000573363	0.000631031	0.000601822
17432	CL(16:1/16:1/16:1/16:1)	0.9919	MS2 reverse	1343.89	507.334	3.98927e-05	4.24805e-05	4.93123e-05	4.38952e-05	3.31111e-05	3.40217e-05	2.96766e-05	3.22698e-05	6.27152e-05	6.9544e-05	7.05035e-05	6.75875e-05
17450	CL(14:0/16:1/16:1/18:1)	0.9899	MS2 reverse	1345.9	525.574	5.9273e-05	6.09308e-05	6.16933e-05	6.06324e-05	3.52506e-05	3.51046e-05	5.2608e-05	4.09878e-05	6.62013e-05	6.43859e-05	6.55597e-05	6.53823e-05
17461	CL(14:0/14:0/18:1/18:1)	0.9909	MS2 reverse	1347.92	544.801	5.5721e-05	3.37968e-05	3.36887e-05	4.10688e-05	6.06639e-05	5.32345e-05	3.10137e-05	4.8304e-05	8.1715e-05	7.98844e-05	4.55999e-05	6.90664e-05
17480	CL(14:0/16:0/16:0/18:1)	0.9728	MS2 reverse	1349.93	564.851	5.74044e-05	6.44708e-05	5.81177e-05	5.99976e-05	8.86009e-05	7.20076e-05	4.97793e-05	7.01293e-05	9.64873e-05	9.89611e-05	0.000113976	0.000103141
17636	CL(16:1/16:1/16:1/18:2)	0.9924	MS2 reverse	1369.9	509.951	0.000142415	0.000138782	0.000143459	0.000141552	9.98493e-05	9.72594e-05	0.000114551	0.000103887	0.000169477	0.000166417	0.000171679	0.000169191
17659	CL(16:1/16:1/16:1/18:1)	0.9817	MS2 reverse	1371.92	527.357	0.000342639	0.000349187	0.000354592	0.000348806	0.000255806	0.000242861	0.000225508	0.000241392	0.000462119	0.000477029	0.000471398	0.000470182
17678	CL(14:0/16:1/18:1/18:1)	0.9908	MS2 reverse	1373.93	545.829	0.000134921	0.000133098	0.000135372	0.000134464	0.000346023	0.000182628	0.000112036	0.000213562	0.0002089	0.000210367	0.000205618	0.000208295
17699	CL(14:0/16:0/18:1/18:1)	0.9814	MS2 reverse	1375.95	564.902	0.000177769	0.000186442	0.000198267	0.000187493	0.000394316	0.000313505	0.000180279	0.000296033	0.000275922	0.000263199	0.000281523	0.000273548
17712	CL(16:0/16:0/16:0/18:1)	0.9896	MS2 reverse	1377.96	583.189	0.000160417	0.000156388	0.000167398	0.000161401	0.0002694	0.000402911	0.000209885	0.000294065	0.000241466	0.000203956	0.000247634	0.000231019
17871	CL(16:1/16:1/18:2/18:2)	0.9839	MS2 reverse	1395.91	545.657	7.87069e-05	2.98924e-05	2.91175e-05	4.59056e-05	4.34509e-05	3.89725e-05	3.39899e-05	3.88044e-05	4.73169e-05	4.17992e-05	3.82275e-05	4.24479e-05
17892	CL(16:1/16:1/18:1/18:2)	0.9916	MS2 reverse	1397.93	529.961	0.00108785	0.00115048	0.00114143	0.00112659	0.000799328	0.000714951	0.000739809	0.000751363	0.0012089	0.00125058	0.001261	0.00124016
17921	CL(16:1/16:1/18:1/18:1)	0.9875	MS2 reverse	1399.95	546.588	0.0016634	0.00172057	0.00175458	0.00171285	0.00107617	0.000964533	0.000758962	0.000933221	0.00143534	0.00213499	0.00146403	0.00167812
17938	CL(16:0/16:1/18:1/18:1)	0.9928	MS2 reverse	1401.96	547.077	0.000374981	0.000393442	0.000404628	0.000391017	0.000374043	0.000343595	0.000254399	0.000324013	0.000488664	0.00051546	0.000500397	0.000501507
17939	CL(14:0/18:1/18:1/18:1)	0.9963	MS2 reverse	1401.96	565.733	0.000931248	0.00047619	0.00100024	0.000802559	0.00120057	0.00105686	0.000815863	0.00102443	0.000659204	0.000624309	0.000631135	0.000638216
17962	CL(16:0/16:0/18:1/18:1)	0.982	MS2 reverse	1403.98	643.779	3.01201e-05	2.85396e-05	3.39282e-05	3.08626e-05	8.59811e-05	7.47405e-05	3.72933e-05	6.6005e-05	6.22963e-05	6.31366e-05	7.43397e-05	6.65909e-05
18174	CL(16:1/18:2/18:2/18:2)	0.9857	MS2 reverse	1421.93	516.883	0.000228654	0.000229352	0.00027889	0.000245632	0.000281116	0.000164471	0.000270324	0.000238637	0.000249116	0.000249903	0.000236246	0.000245088
18192	CL(16:1/18:1/18:2/18:2)	0.9655	MS2 reverse	1423.95	533.358	0.00146934	0.00155185	0.00158951	0.0015369	0.00111296	0.000909008	0.00105085	0.00102427	0.00147248	0.00152494	0.00142606	0.00147449
18214	CL(16:1/18:1/18:1/18:2)	0.9859	MS2 reverse	1425.97	549.12	0.00274123	0.00293802	0.00295791	0.00287905	0.00228665	0.00197244	0.00170964	0.00198958	0.00297	0.00301589	0.0029466	0.0029775
18291	CL(16:0/18:1/18:1/18:1)	0.9993	MS2 reverse	1430	583.493	0.00136539	0.000759992	0.000860408	0.000995264	0.00202159	0.00167939	0.000665789	0.00145559	0.00115083	0.00114193	0.00119802	0.00116359
18329	CL(16:0/18:0/18:1/18:1)	0.9842	MS2 reverse	1432.06	391.985	8.97238e-05	8.70757e-05	8.45714e-05	8.71236e-05	8.0555e-05	8.37276e-05	7.56112e-05	7.99646e-05	8.99455e-05	8.70866e-05	0.000128376	0.000101803
18356	CL(16:0/16:0/18:1/20:0)	0.6802	MS2 reverse	1434.04	369.578	9.56042e-05	9.72966e-05	9.01695e-05	9.43567e-05	9.75244e-05	7.14056e-05	5.42475e-05	7.43925e-05	0.000125256	0.000100848	0.000121382	0.000115829
18517	CL(18:2/18:2/18:2/18:3)	0.8829	MS2 reverse	1445.93	533.185	9.76141e-05	0.000101781	9.67836e-05	9.87264e-05	0.000133699	0.000112864	0.00013154	0.000126034	0.000129108	0.000133649	0.000121683	0.000128147
18546	CL(18:2/18:2/18:2/18:2)	0.9933	MS2 reverse	1447.94	549.168	0.00020695	0.000204163	0.000247106	0.000219406	0.000268732	0.000464599	0.000233018	0.000322116	0.000267198	0.00027629	0.000262263	0.000268583
18577	CL(18:1/18:2/18:2/18:2)	0.977	MS2 reverse	1449.96	536.868	0.000811806	0.000854078	0.000862443	0.000842776	0.000652055	0.000510171	0.000582919	0.000581715	0.000776589	0.00078479	0.000750129	0.000770503
18608	CL(18:1/18:1/18:2/18:2)	0.9932	MS2 reverse	1451.98	584.364	0.000549295	0.00054384	0.000519956	0.000537697	0.000377417	0.000310876	0.000431654	0.000373315	0.000639329	0.000576585	0.000554463	0.000590126
18615	CL(18:1/18:1/18:1/18:3)	0.8843	MS2 reverse	1452.03	318.159	0.000266279	0.000275315	0.000257072	0.000266222	5.10016e-05	5.83878e-05	4.70996e-05	5.2163e-05	0.000136709	0.000128989	0.000127555	0.000131084
18652	CL(18:1/18:1/18:1/18:2)	0.9935	MS2 reverse	1453.99	551.743	0.000707614	0.000794972	0.000786741	0.000763109	0.000553634	0.00042504	0.000411412	0.000463362	0.000701611	0.000705487	0.000676471	0.000694523
18686	CL(18:1/18:1/18:1/18:1)	0.9907	MS2 reverse	1456.01	584.34	0.00045282	0.000503163	0.000540126	0.000498703	0.000642736	0.000991662	0.000337762	0.000657386	0.000715439	0.00065436	0.000653955	0.000674584
18690	CL(16:0/16:0/20:1/20:3)	0.6596	MS2 reverse	1456.05	317.707	7.80172e-05	8.57933e-05	8.35667e-05	8.24591e-05	3.57438e-05	3.20912e-05	1.81521e-05	2.86624e-05	8.88114e-05	8.88703e-05	0.000101966	9.32158e-05
18726	CL(18:0/18:1/18:1/18:1)	0.8804	MS2 reverse	1458.08	393.663	6.94922e-05	6.47205e-05	6.89926e-05	6.77351e-05	4.83928e-05	4.8629e-05	4.20235e-05	4.63484e-05	6.52093e-05	6.68348e-05	6.91934e-05	6.70792e-05
18753	CL(16:0/18:1/18:1/20:0)	0.809	MS2 reverse	1460.06	372.51	0.000264365	0.000260704	0.00024809	0.000257719	0.000409165	0.000240769	0.00013696	0.000262298	0.000285321	0.000272796	0.000271522	0.000276546
18820	CL(18:0/18:0/18:0/18:0)	0.9935	MS2 reverse	1464.12	409.833	0.000180869	0.000157641	0.000163177	0.000167229	0.000209404	0.000210762	0.000192054	0.000204073	0.000252398	0.000251195	0.000239261	0.000247618
18956	CL(18:2/18:2/18:2/20:3)	0.8643	MS2 reverse	1473.96	552.596	0.000155985	0.000309738	0.000154702	0.000206809	0.000197445	0.00015498	0.000167606	0.000173344	0.000187039	0.000199472	0.00017625	0.000187587
18977	CL(18:1/18:2/18:2/20:3)	0.8734	MS2 reverse	1475.97	541.365	0.000139561	0.000163844	0.000167685	0.00015703	0.0001467	0.000115163	0.000110326	0.000124063	0.000153298	0.000149011	0.000145664	0.000149325
18978	CL(18:1/18:1/18:2/20:4)	0.7133	MS2 reverse	1475.97	568.738	0.00015325	0.00015449	0.000153673	0.000153804	0.000183516	0.000150184	0.00012632	0.00015334	0.000187989	0.000195478	0.000182508	0.000188658
19009	CL(18:1/18:1/18:2/20:3)	0.9918	MS2 reverse	1477.99	568.365	8.99276e-05	8.35769e-05	9.51699e-05	8.95582e-05	0.000122823	0.000110485	8.72517e-05	0.000106853	0.000125586	0.000106409	0.000105158	0.000112384
19012	CL(18:1/18:1/18:1/20:4)	0.9721	MS2 reverse	1478.04	351.522	7.81053e-05	7.57374e-05	7.96153e-05	7.78194e-05	9.58518e-05	8.8972e-05	7.76736e-05	8.74991e-05	9.23064e-05	8.04986e-05	8.50297e-05	8.59449e-05
19049	CL(18:1/18:1/18:1/20:3)	0.8658	MS2 reverse	1480.04	331.862	0.000153029	0.000148477	0.000140294	0.000147267	0.000136101	0.000152197	0.000100279	0.000129526	0.000156952	0.000143847	0.00015713	0.000152643
19092	CL(16:0/16:0/20:0/22:5)	0.8461	MS2 reverse	1482.07	321.182	0.000311436	0.000273994	0.000287204	0.000290878	0.00020839	0.000207432	0.000168847	0.00019489	0.000272735	0.000301789	0.000315858	0.000296794
19132	CL(18:0/18:0/18:1/20:3)	0.9591	MS2 reverse	1484.07	320.259	0.0001232	0.000106216	0.000104455	0.00011129	7.36383e-05	4.59791e-05	3.145e-05	5.03558e-05	0.000114041	0.000149776	0.000112128	0.000125315
19179	CL(18:1/20:0/18:1/18:1)	0.8618	MS2 reverse	1486.07	373.353	0.000619038	0.000618338	0.000605232	0.000614203	0.0004563	0.000443905	0.000286206	0.00039547	0.00056672	0.000535353	0.00054403	0.000548701
19209	CL(18:0/18:1/18:1/20:0)	0.7062	MS2 reverse	1488.08	373.635	0.000246804	0.000248386	0.000251613	0.000248934	0.000201877	0.000205622	0.000133934	0.000180478	0.000246609	0.000240854	0.000226224	0.000237896
19212	CL(18:0/18:0/18:0/20:2)	0.866	MS2 reverse	1488.12	409.815	7.35964e-05	6.60897e-05	7.202e-05	7.05687e-05	0.000194495	9.20668e-05	0.000103659	0.000130074	7.89325e-05	7.32663e-05	7.43128e-05	7.55039e-05
19245	CL(18:0/18:0/18:0/20:1)	0.8647	MS2 reverse	1490.1	410.663	0.000548083	0.000594447	0.000599978	0.000580836	0.00149262	0.00132231	0.00120768	0.00134087	0.000924976	0.00088603	0.000859007	0.000890004
19507	CL(16:0/16:0/22:0/22:6)	0.6297	MS2 reverse	1508.08	322.026	0.000615758	0.000578495	0.000544674	0.000579643	0.000333276	0.0004151	0.000188205	0.000312194	0.000530838	0.000481835	0.000515394	0.000509355
19510	CL(18:0/18:0/18:0/22:6)	0.8653	MS2 reverse	1508.09	391.913	0.000110375	0.000102552	4.41264e-05	8.56846e-05	0.000103268	9.57521e-05	7.71968e-05	9.20722e-05	7.39805e-05	7.92604e-05	6.47521e-05	7.26643e-05
19544	CL(18:0/18:0/18:0/22:5)	0.9913	MS2 reverse	1510.07	371.673	0.000480103	0.000481242	0.000439646	0.000466997	0.000399157	0.000308568	0.000369827	0.000359184	0.000407293	0.00037736	0.000397348	0.000394001
19547	CL(18:1/18:1/20:1/20:2)	0.694	MS2 reverse	1510.1	358.711	0.000228504	0.000218797	0.000186075	0.000211125	0.000115016	0.00011399	8.90541e-05	0.00010602	0.00017086	0.00015595	0.000158654	0.000161821
19657	CL(18:0/18:0/20:1/20:1)	0.9882	MS2 reverse	1516.13	410.663	0.000185023	0.000186762	0.000187572	0.000186452	0.000148101	0.000136305	0.000121179	0.000135195	0.000220546	0.000201579	0.000196144	0.00020609
19659	CL(16:0/20:0/20:1/20:1)	0.7532	MS2 reverse	1516.15	432.794	0.00014957	0.000147584	0.000132292	0.000143149	0.000174465	0.000323006	0.000187794	0.000228422	0.000168704	0.000163583	0.000170143	0.000167477
19845	CL(18:0/18:0/20:4/22:5)	0.6873	MS2 reverse	1530.07	336.318	0.000435496	0.000417552	0.000412888	0.000421978	0.000311119	0.000304971	0.000300929	0.000305673	0.000392893	0.00036531	0.000350772	0.000369658
19870	CL(18:0/20:0/20:4/20:4)	0.7323	MS2 reverse	1532.08	335.482	0.000249841	0.000242029	0.000236287	0.000242719	0.000159269	0.000161051	0.000162363	0.000160894	0.000194554	0.000200102	0.000190082	0.000194913
19871	CL(16:0/20:4/20:4/22:0)	0.8189	MS2 reverse	1532.07	316.969	8.06947e-05	6.70595e-05	6.64886e-05	7.14143e-05	7.81756e-05	7.32976e-05	5.75571e-05	6.96767e-05	9.43721e-05	7.31238e-05	7.91555e-05	8.22171e-05
19895	CL(18:1/18:1/22:5/20:0)	0.6804	MS2 reverse	1534.09	325.098	0.000708653	0.000646964	0.00066543	0.000673682	0.000595037	0.000581497	0.000493419	0.000556651	0.00059415	0.000545098	0.000550981	0.00056341
19923	CL(18:0/18:0/20:0/22:6)	0.8542	MS2 reverse	1536.1	324.559	0.000275392	0.000305186	0.000259037	0.000279872	0.00020332	0.000290774	0.000235413	0.000243169	0.000227456	0.000226069	0.000241949	0.000231825
20025	CL(18:0/20:1/20:1/20:1)	0.898	MS2 reverse	1542.16	432.849	0.000167647	7.27025e-05	6.98976e-05	0.000103416	3.43465e-05	4.08484e-05	4.20323e-05	3.90757e-05	7.05906e-05	7.18937e-05	7.13399e-05	7.12748e-05
20138	CL(16:0/20:0/22:6/22:6)	0.7712	MS2 reverse	1552.06	314.423	4.98614e-05	4.69098e-05	3.56349e-05	4.41354e-05	7.68634e-05	6.46665e-05	7.67844e-05	7.27715e-05	6.37674e-05	7.07034e-05	6.55495e-05	6.66734e-05
20152	CL(20:1/20:2/20:4/20:4)	0.7206	MS2 reverse	1554.06	330.443	0.000118478	0.000117802	0.000108662	0.000114981	9.80955e-05	9.58379e-05	8.93586e-05	9.44307e-05	0.000130723	0.000134196	0.000119366	0.000128095
20187	CL(20:0/20:1/20:4/20:4)	0.7184	MS2 reverse	1558.09	320.359	0.000167077	0.000143852	0.000151358	0.000154096	0.000167425	0.000150808	0.000125468	0.0001479	0.000173308	0.000165966	0.000176591	0.000171955
20188	CL(18:1/20:4/20:4/22:0)	0.8239	MS2 reverse	1558.09	337.162	7.69258e-05	7.6709e-05	7.40432e-05	7.58927e-05	6.79614e-05	5.92017e-05	6.7375e-05	6.4846e-05	7.99943e-05	7.62925e-05	8.13144e-05	7.92004e-05
20189	CL(18:0/20:0/20:4/22:5)	0.7232	MS2 reverse	1558.1	352.406	0.000105843	0.000102622	0.000112719	0.000107061	0.000188125	0.000172692	0.000249956	0.000203591	0.000145063	0.00014851	0.000138725	0.000144099
20206	CL(18:1/18:1/22:6/22:0)	0.6662	MS2 reverse	1560.1	331.156	0.000511266	0.00047581	0.000621859	0.000536312	0.00060575	0.000563707	0.00056765	0.000579035	0.000604557	0.000577	0.000594208	0.000591922
20224	CL(18:0/20:0/20:2/22:5)	0.6995	MS2 reverse	1562.11	330.404	0.000279324	0.000234655	0.000234788	0.000249589	0.000282137	0.000292386	0.000266121	0.000280215	0.000213657	0.000226032	0.000356424	0.000265371
20381	CL(18:0/20:1/22:6/22:6)	0.8572	MS2 reverse	1578.05	314.43	3.744e-05	3.61798e-05	3.80765e-05	3.72321e-05	4.26323e-05	3.86982e-05	3.0374e-05	3.72349e-05	4.71354e-05	4.30456e-05	4.41907e-05	4.47906e-05
20443	CL(20:2/20:4/20:4/22:0)	0.7039	MS2 reverse	1584.11	323.448	0.0001736	0.000174231	0.000178261	0.000175364	0.000239399	0.000218567	0.000190756	0.000216241	0.00020535	0.00022094	0.000208942	0.000211744
20477	CL(20:0/20:4/20:4/22:0)	0.7019	MS2 reverse	1588.14	361.602	8.86859e-05	7.9493e-05	6.66805e-05	7.82865e-05	0.000146155	0.000125289	0.000121347	0.00013093	0.000109008	0.000101189	0.000116588	0.000108929
20643	CL(20:0/20:1/22:5/22:5)	0.7463	MS2 reverse	1610.12	325.098	0.000124687	0.000115386	0.000140807	0.00012696	0.000202477	0.000162249	0.000159232	0.000174652	0.000139945	0.000138079	0.000131507	0.00013651
6109	PE(P-16:0/14:0)	0.6631	MS2 forward	646.474	345.622	0.000100006	9.67772e-05	9.60248e-05	9.76027e-05	0.000118944	0.000105421	0.000100386	0.00010825	0.000139633	0.000126226	0.000125689	0.000130516
6447	PE(P-16:0/15:0)	0.8593	MS2 reverse	660.49	366.126	8.06692e-05	5.09133e-05	5.30723e-05	6.15516e-05	8.88613e-05	7.04402e-05	8.21419e-05	8.04811e-05	5.41992e-05	8.21191e-05	7.77781e-05	7.13655e-05
6813	PE(P-16:0/16:1)	0.9737	MS2 forward	672.491	350.682	0.00194706	0.00182178	0.00183436	0.00186773	0.0015415	0.00154916	0.00141302	0.00150123	0.00183487	0.00181077	0.0018374	0.00182768
6856	PE(P-16:0/16:0)	0.994	MS2 forward	674.506	390.283	0.00116727	0.00115955	0.00113875	0.00115519	0.00134528	0.00127171	0.00115354	0.00125684	0.00105955	0.00102306	0.00105426	0.00104562
7192	PE(P-16:0/17:1)	0.8345	MS2 forward	686.506	372.51	0.000890733	0.00091003	0.000875235	0.000891999	0.00053429	0.000496809	0.000571816	0.000534305	0.000618722	0.000615829	0.000638156	0.000624235
7498	PE(P-16:0/18:3)	0.9399	MS2 forward	696.49	338.716	0.000122489	0.000115039	0.000111516	0.000116348	0.00013317	0.000110275	0.000130064	0.000124503	0.000107927	0.000107184	0.000102186	0.000105766
7549	PE(P-16:0/18:2)	0.9332	MS2 forward	698.506	357.443	0.00206855	0.00209723	0.00193876	0.00203484	0.00303353	0.00296953	0.00344064	0.0031479	0.00191868	0.00197381	0.002136	0.0020095
7615	PE(P-16:0/18:1)	0.9607	MS2 forward	700.524	393.663	0.0410165	0.0386916	0.0379021	0.0392034	0.0224088	0.0227218	0.0244806	0.0232037	0.0331369	0.0332633	0.0338381	0.0334128
7689	PE(P-18:0/16:0)	0.9674	MS2 forward	702.528	393.666	0.00371511	0.00356383	0.00351481	0.00359792	0.00259396	0.00257131	0.00271467	0.00262665	0.0032796	0.00325028	0.00320452	0.0032448
8062	PE(P-18:0/17:1)	0.8679	MS2 reverse	714.535	414.011	0.00150511	0.0014745	0.00132159	0.00143374	0.00154383	0.00144093	0.0018127	0.00159915	0.00117886	0.00110707	0.00113288	0.0011396
8250	PE(P-16:0/20:5)	0.952	MS2 forward	720.493	315.271	0.0183606	0.0177015	0.0165408	0.0175343	0.0116038	0.0114643	0.0143222	0.0124634	0.0139765	0.0144242	0.0152801	0.0145602
8322	PE(P-16:0/20:4)	0.9899	MS2 forward	722.509	349.002	0.0417006	0.0396654	0.0385275	0.0399645	0.0462509	0.0439131	0.0575951	0.049253	0.0391102	0.0380365	0.0383869	0.0385112
8378	PE(P-16:0/20:3)	0.7851	MS2 forward	724.521	380.07	0.00253675	0.00114618	0.00111972	0.00160088	0.000764738	0.000811545	0.000863296	0.000813193	0.00205328	0.00188751	0.00192164	0.00195414
8445	PE(P-18:0/18:2)	0.7854	MS2 forward	726.528	368.312	0.000378601	0.000380879	0.000367484	0.000375655	0.000437375	0.000344567	0.000392385	0.000391442	0.00034368	0.00032046	0.000307208	0.000323783
8508	PE(P-18:0/18:1)	0.9558	MS2 forward	728.544	396.263	0.000950997	0.000899242	0.000884725	0.000911654	0.000945832	0.000873605	0.000959429	0.000926289	0.000999753	0.00100974	0.00104959	0.00101969
8567	PE(P-16:0/20:0)	0.7636	MS2 forward	730.559	433.611	0.0017441	0.00175291	0.00176933	0.00175545	0.00162369	0.00157826	0.00170999	0.00163732	0.00175032	0.00173991	0.00178347	0.0017579
8568	PE(P-20:0/16:0)	0.9613	MS2 reverse	730.565	405.583	0.000390636	0.000379184	0.000372545	0.000380788	0.000124339	0.0001108	0.00013699	0.000124043	0.000282619	0.000296075	0.000284028	0.000287574
8995	PE(P-16:0/22:6)	0.8531	MS2 forward	746.509	334.535	0.0361212	0.0355195	0.0344175	0.0353527	0.0289039	0.0277295	0.0258255	0.0274863	0.0301188	0.0292338	0.029557	0.0296365
9050	PE(P-16:0/22:5)	0.9239	MS2 forward	748.524	351.522	0.0346748	0.0336993	0.0323113	0.0335618	0.0421948	0.0390636	0.040056	0.0404382	0.0352872	0.0358743	0.0368493	0.0360036
9116	PE(P-18:0/20:4)	0.9903	MS2 forward	750.539	391.107	0.015629	0.0229502	0.0226529	0.0204107	0.0286058	0.0258484	0.0376854	0.0307132	0.018436	0.0260157	0.0183646	0.0209388
9157	PE(P-18:0/20:3)	0.8941	MS2 reverse	752.545	391.041	0.00209408	0.00210673	0.00203546	0.00207876	0.00339563	0.00298809	0.00449616	0.00362663	0.00240195	0.0024536	0.00238866	0.00241473
9206	PE(P-16:0/22:2)	0.9192	MS2 reverse	754.568	435.307	0.00203957	0.00205286	0.00196895	0.00202046	0.000411647	0.000399952	0.000420582	0.000410727	0.00180297	0.00178569	0.00182234	0.00180366
9248	PE(P-18:0/20:1)	0.9943	MS2 reverse	756.575	435.312	0.000380223	0.000366334	0.000372672	0.000373076	9.76515e-05	8.94828e-05	0.000103091	9.67418e-05	0.000346459	0.000339621	0.00035772	0.000347933
9298	PE(P-18:0/20:0)	0.8649	MS2 forward	758.597	505.717	0.000168391	0.000171579	0.000167751	0.00016924	0.000116478	9.94032e-05	0.000107939	0.00010794	0.000174026	0.000172066	0.000170385	0.000172159
9671	PE(P-18:0/22:6)	0.9029	MS2 forward	774.528	337.025	0.00117742	0.00114349	0.00108545	0.00113545	0.000975441	0.000909813	0.000933151	0.000939469	0.00104611	0.00104358	0.00103089	0.00104019
9717	PE(P-18:0/22:5)	0.9764	MS2 forward	776.554	392.826	0.00818891	0.00964911	0.00943253	0.00909019	0.0156724	0.0137935	0.0131544	0.0142068	0.0108751	0.0142197	0.0107892	0.0119613
9816	PE(P-18:0/22:4)	0.929	MS2 forward	778.568	421.623	0.00304037	0.002871	0.00284292	0.0029181	0.00265388	0.00235511	0.00236623	0.00245841	0.00324188	0.00323434	0.00315136	0.0032092
9898	PE(P-18:0/22:2)	0.9098	MS2 reverse	782.598	471.924	0.000831465	0.000845835	0.00081919	0.000832163	0.000166047	0.000269284	0.000154305	0.000196545	0.000791859	0.000772801	0.000785579	0.000783413
9938	PE(P-18:0/22:1)	0.7216	MS2 forward	784.613	505.601	0.000854643	0.000878762	0.000852564	0.00086199	0.000229761	0.000198769	0.000197256	0.000208595	0.000729169	0.000735058	0.000730384	0.000731537
10001	PE(P-18:0/22:0)	0.9117	MS2 reverse	786.623	506.376	0.000192736	0.000184703	0.000181552	0.00018633	5.55144e-05	4.03225e-05	4.77358e-05	4.78576e-05	9.94379e-05	0.000157608	0.000165211	0.000140752
10695	PE(P-16:0/26:2)	0.9388	MS2 reverse	810.628	505.529	0.000262714	0.00027277	0.000266168	0.000267217	7.65725e-05	5.93873e-05	8.58593e-05	7.39397e-05	0.000188322	0.000201243	0.0002049	0.000198155
10744	PE(P-18:0/24:1)	0.7044	MS2 forward	812.644	536.209	0.000283962	0.000282597	0.000294521	0.000287027	0.000109533	0.00010399	0.000116379	0.000109968	0.000177514	0.000179845	0.0001757	0.000177686
11485	PE(P-18:0/26:2)	0.7768	MS2 reverse	838.658	536.358	8.81853e-05	8.50563e-05	8.63146e-05	8.65187e-05	4.05976e-05	2.4649e-05	5.37862e-05	3.96776e-05	5.14692e-05	5.04281e-05	5.39995e-05	5.19656e-05
11528	PE(P-18:0/26:1)	0.932	MS2 reverse	840.673	565.268	8.51404e-05	8.02888e-05	8.71058e-05	8.41784e-05	4.81225e-05	5.03107e-05	6.0462e-05	5.29651e-05	4.6631e-05	4.8161e-05	4.49396e-05	4.65772e-05
12619	Hex2Cer(d14:0/18:1)	0.8637	MS2 forward	878.577	242.472	0.000148817	0.000162231	0.000168883	0.000159977	0.000252226	0.000130133	0.00012392	0.00016876	0.000140246	0.000147928	0.000196228	0.000161467
12899	Hex2Cer(d15:0/18:1)	0.9695	MS2 forward	892.591	267.102	9.22214e-05	0.000101038	0.000103098	9.87858e-05	9.42881e-05	6.77747e-05	7.33735e-05	7.84788e-05	9.20058e-05	7.94513e-05	0.000100502	9.06531e-05
13143	Hex2Cer(d16:1/18:1)	0.9818	MS2 reverse	904.592	249.241	0.000237663	0.000241153	0.000250538	0.000243118	0.000167346	0.000133035	0.000104894	0.000135092	0.000256748	0.000260312	0.000257146	0.000258068
13179	Hex2Cer(d14:1/20:0)	0.9953	MS2 forward	906.611	292.205	0.00376429	0.00417065	0.00444587	0.00412694	0.0043674	0.00363967	0.00355749	0.00385485	0.00325364	0.00317454	0.00320338	0.00321052
13216	Hex2Cer(d14:0/20:0)	0.7251	MS2 forward	908.615	292.205	0.000490943	0.000575177	0.000601707	0.000555942	0.000599469	0.000498191	0.000499491	0.000532383	0.000445625	0.000433359	0.000457947	0.000445644
13467	Hex2Cer(d15:1/20:0)	0.9462	MS2 reverse	920.622	390.239	4.4257e-05	4.21188e-05	4.3528e-05	4.33013e-05	2.96808e-05	2.58727e-05	1.85658e-05	2.47064e-05	4.40278e-05	4.36607e-05	4.41392e-05	4.39426e-05
13754	Hex2Cer(d14:1/22:0)	0.9124	MS2 forward	934.636	339.691	6.98954e-05	7.56516e-05	7.61099e-05	7.38856e-05	9.44633e-05	7.68194e-05	5.80366e-05	7.64397e-05	7.69186e-05	7.66785e-05	7.76594e-05	7.70855e-05
14279	Hex2Cer(d14:0/24:1)	0.7192	MS2 forward	962.667	381.76	8.78557e-05	9.99474e-05	0.000104932	9.75785e-05	6.4745e-05	5.89284e-05	4.57443e-05	5.64726e-05	6.77507e-05	6.15923e-05	5.8855e-05	6.27327e-05
14320	Hex2Cer(d14:0/24:0)	0.9449	MS2 reverse	964.684	396.192	2.03121e-05	2.13707e-05	3.2258e-05	2.46469e-05	2.25595e-05	2.05485e-05	3.03505e-05	2.44861e-05	1.71744e-05	1.98315e-05	1.34237e-05	1.68099e-05
14504	Hex2Cer(d15:0/24:1)	0.9446	MS2 reverse	976.682	401.266	2.25672e-05	2.24042e-05	2.87486e-05	2.45733e-05	3.33662e-05	2.77433e-05	2.75602e-05	2.95566e-05	1.89249e-05	1.9721e-05	2.10167e-05	1.98875e-05
14697	Hex2Cer(d14:1/26:1)	0.8385	MS2 forward	988.682	384.343	9.99763e-05	0.000115351	0.000117608	0.000110978	9.26534e-05	7.71338e-05	7.18007e-05	8.05293e-05	9.26197e-05	9.14095e-05	9.24557e-05	9.21616e-05
14727	Hex2Cer(d14:0/26:1)	0.9426	MS2 forward	990.698	419.123	0.000633291	0.00074479	0.000807152	0.000728411	0.00130303	0.00115987	0.00108662	0.00118317	0.000619476	0.000591936	0.000576988	0.000596133
14890	Hex2Cer(d15:1/26:1)	0.8541	MS2 forward	1002.7	399.58	8.61712e-05	0.000102934	0.000107927	9.90108e-05	0.000133413	0.000108043	9.76574e-05	0.000113038	9.756e-05	9.68458e-05	9.05663e-05	9.49907e-05
14911	Hex2Cer(d15:0/26:1)	0.9725	MS2 forward	1004.71	413.149	2.4495e-05	3.15469e-05	2.63144e-05	2.74521e-05	2.35548e-05	2.11393e-05	3.08052e-05	2.51664e-05	3.36613e-05	2.25364e-05	2.35414e-05	2.65797e-05
14932	Hex2Cer(d15:0/26:0)	0.8295	MS2 forward	1006.72	437.067	7.18138e-05	8.44899e-05	9.63668e-05	8.42235e-05	0.000116679	9.4045e-05	0.000165468	0.000125397	6.24169e-05	6.19669e-05	6.26534e-05	6.23457e-05
15066	Hex2Cer(d16:1/26:1)	0.9617	MS2 forward	1016.71	418.199	0.00196841	0.00226941	0.0024978	0.00224521	0.00184089	0.00154099	0.00129841	0.0015601	0.00166706	0.00154908	0.00167272	0.00162962
15085	Hex2Cer(d16:0/26:1)	0.9755	MS2 forward	1018.73	453.738	0.00405105	0.00490232	0.00514422	0.0046992	0.00811513	0.00695061	0.00623655	0.00710076	0.00346895	0.00368312	0.003481	0.00354436
15213	Hex2Cer(d17:1/26:1)	0.9116	MS2 forward	1030.73	434.538	0.000153978	0.000173702	0.000188833	0.000172171	0.000204965	0.00015298	0.000150399	0.000169448	0.000130504	0.000116718	0.000119723	0.000122315
15233	Hex2Cer(d17:0/26:1)	0.9397	MS2 forward	1032.74	469.172	0.000241226	0.000293182	0.000326194	0.000286867	0.00048619	0.000396708	0.000391919	0.000424939	0.00020315	0.000205976	0.000196847	0.000201991
15364	Hex2Cer(d18:1/26:1)	0.9746	MS2 forward	1044.74	451.721	0.000419705	0.000490001	0.000544326	0.000484678	0.000531489	0.000438549	0.000384874	0.000451637	0.000300336	0.000307907	0.00029575	0.000301331
15377	Hex2Cer(d18:0/26:1)	0.9822	MS2 forward	1046.76	463.913	5.38309e-05	6.45824e-05	6.9738e-05	6.27171e-05	7.63697e-05	6.14986e-05	7.95121e-05	7.24601e-05	4.47569e-05	4.59213e-05	3.95132e-05	4.33971e-05
6478	PA(16:0/17:0)	0.6624	MS2 forward	661.497	381.781	7.81815e-05	8.21722e-05	8.89509e-05	8.31015e-05	7.04119e-05	6.61703e-05	0.000131749	8.94436e-05	8.23121e-05	7.86663e-05	7.87826e-05	7.99203e-05
6835	PA(16:0/18:1)	0.7333	MS2 reverse	673.474	280.865	8.24151e-05	7.71786e-05	8.0267e-05	7.99535e-05	7.2562e-05	0.000102815	8.23811e-05	8.59195e-05	9.12781e-05	6.56192e-05	5.81626e-05	7.16866e-05
7580	PA(18:1/18:1)	0.7628	MS2 reverse	699.49	286.059	5.32791e-05	5.28946e-05	3.33535e-05	4.65091e-05	8.36575e-05	0.000145305	0.000120499	0.000116487	6.50596e-05	6.94488e-05	6.27147e-05	6.5741e-05
7640	PA(18:1/18:0)	0.7498	MS2 reverse	701.504	324.52	0.000125462	0.000134347	0.000125836	0.000128548	0.000171534	0.000237516	0.000171474	0.000193508	0.000160412	0.000167499	0.000170151	0.000166021
7894	PA(15:0/22:4)	0.6218	MS2 reverse	709.493	324.542	0.000184977	0.000116414	0.000111561	0.000137651	0.000253772	0.000154548	0.000218203	0.000208841	0.000112916	0.000123786	0.000116562	0.000117755
8408	PA(18:1/20:2)	0.6699	MS2 reverse	725.515	349.002	0.000699584	0.000712056	0.000668787	0.000693476	0.000787221	0.00070066	0.000891823	0.000793235	0.000691251	0.00065695	0.00066838	0.000672194
8478	PA(20:1/18:1)	0.6998	MS2 reverse	727.512	196.896	0.000142146	0.00013487	0.000143638	0.000140218	0.000216329	0.000208688	0.000193351	0.000206123	0.00015853	0.000152375	0.000167298	0.000159401
8908	PA(18:1/21:0)	0.6628	MS2 reverse	743.57	450.924	0.000321021	0.000313421	0.000305373	0.000313272	8.43891e-05	0.000169481	9.03613e-05	0.000114744	0.000284392	0.000277065	0.000345324	0.00030226
9175	PA(20:1/20:2)	0.6909	MS2 reverse	753.528	197.07	0.000719315	0.000686828	0.000771655	0.000725933	0.000224729	0.000243237	0.000235569	0.000234512	0.000616385	0.000616838	0.000654319	0.000629181
9869	PI(16:0/14:0)	0.6767	MS2 forward	781.481	216.89	0.000116098	0.000116491	0.000135692	0.00012276	0.000144961	0.000174599	0.00019732	0.000172293	0.000142704	0.000137617	0.000137881	0.000139401
10558	PG(22:6/17:1)	0.7315	MS2 forward	805.484	211.094	6.69451e-05	6.10615e-05	6.6503e-05	6.48365e-05	8.99751e-05	0.000114679	8.29413e-05	9.58652e-05	6.94594e-05	7.29368e-05	6.92186e-05	7.05383e-05
10611	PI(16:0/16:1)	0.8978	MS2 forward	807.5	186.113	9.65292e-05	0.000103447	9.76146e-05	9.91968e-05	0.000166666	0.000103333	9.26564e-05	0.000120885	8.35571e-05	7.98211e-05	7.77456e-05	8.03746e-05
10659	PI(16:0/16:0)	0.8117	MS2 forward	809.512	262.08	0.00087836	0.000909571	0.000939411	0.000909114	0.00117999	0.00136231	0.000818165	0.00112016	0.00101584	0.00101803	0.00103071	0.00102153
11236	PI(16:1/18:2)	0.6541	MS2 forward	831.496	197.736	0.000280251	0.000308432	0.000355074	0.000314586	0.000530738	0.000632137	0.000609273	0.000590716	0.000430599	0.000337234	0.000333851	0.000367228
11325	PI(18:1/16:1)	0.894	MS2 forward	833.515	229.16	0.00820323	0.00822464	0.00869099	0.00837296	0.0102391	0.0122192	0.00995054	0.0108029	0.00856348	0.00857217	0.00864545	0.0085937
11386	PI(16:0/18:1)	0.8166	MS2 forward	835.53	266.561	0.0157703	0.0159285	0.0166466	0.0161151	0.0170337	0.0193212	0.0150676	0.0171408	0.017355	0.016609	0.0170216	0.0169952
11765	PI(18:1/17:1)	0.7912	MS2 forward	847.531	250.447	0.00141724	0.00139272	0.00141521	0.00140839	0.00249673	0.00273375	0.00266001	0.00263016	0.00164567	0.00161804	0.00169446	0.00165272
11825	PI(17:0/18:1)	0.9595	MS2 reverse	849.544	291.224	0.00133869	0.00130005	0.00137413	0.00133762	0.00186418	0.00202307	0.0020352	0.00197415	0.00160545	0.00153306	0.0016962	0.00161157
11826	PI(18:0/17:1)	0.9463	MS2 reverse	849.54	315.243	9.32733e-05	8.89984e-05	0.000102592	9.49546e-05	0.000100175	0.000105477	6.90433e-05	9.1565e-05	8.87271e-05	7.78701e-05	7.79744e-05	8.15239e-05
11955	PI(16:1/20:4)	0.6908	MS2 forward	855.495	195.45	0.000565673	0.000612547	0.000603835	0.000594018	0.000560369	0.000580117	0.000650341	0.000596943	0.000596254	0.000585054	0.000576406	0.000585905
12006	PI(16:0/20:4)	0.8949	MS2 forward	857.515	225.934	0.0101777	0.0104932	0.0110244	0.0105651	0.0052889	0.00547324	0.00577408	0.00551207	0.00886071	0.0087819	0.00885192	0.00883151
12007	PI(18:2/18:2)	0.6975	MS2 reverse	857.512	204.78	0.000290417	0.000297211	0.000324241	0.000303957	0.000661416	0.000707159	0.000743195	0.000703923	0.0004054	0.000392369	0.000391725	0.000396498
12078	PI(18:1/18:2)	0.9046	MS2 forward	859.517	204.844	5.13428e-05	5.25068e-05	5.64003e-05	5.34166e-05	0.000106493	0.000115214	0.000124808	0.000115505	6.98825e-05	6.66364e-05	6.77284e-05	6.80824e-05
12084	PI(16:0/20:3)	0.7229	MS2 forward	859.53	239.5	0.00657254	0.00853102	0.00701097	0.00737151	0.00702529	0.00756984	0.00778404	0.00745972	0.00679515	0.00686626	0.00696418	0.0068752
12163	PI(18:1/18:1)	0.9649	MS2 forward	861.541	315.251	6.53617e-05	0.000772547	5.82618e-05	0.000298724	0.000428578	0.000490138	0.000402448	0.000440388	6.8919e-05	7.07598e-05	7.20423e-05	7.05737e-05
12223	PI(18:0/18:1)	0.9589	MS2 forward	863.56	314.411	0.01656	0.0158424	0.016455	0.0162858	0.0205955	0.0246574	0.0169773	0.0207434	0.0282654	0.0284971	0.0275914	0.028118
12350	PI(17:1/20:4)	0.7742	MS2 reverse	869.514	209.966	0.000723964	0.000240621	0.000522954	0.000495846	0.000845937	0.000232113	0.000328242	0.000468764	0.000870989	0.000943759	0.000960574	0.000925107
12389	PI(17:0/20:4)	0.6669	MS2 forward	871.53	248.715	0.00129855	0.00133633	0.00148323	0.0013727	0.00108355	0.00106982	0.00137917	0.00117751	0.00125221	0.00129873	0.00134726	0.0012994
12671	PI(18:1/20:5)	0.8946	MS2 reverse	881.511	198.78	0.000504668	0.000538882	0.000563856	0.000535802	0.000644058	0.000679721	0.000844185	0.000722654	0.000726492	0.000720978	0.000717698	0.000721723
12672	PI(16:0/22:6)	0.8544	MS2 forward	881.512	214.116	0.00194891	0.00216766	0.00241155	0.00217604	0.00101356	0.00184549	0.000760865	0.00120664	0.00168717	0.0016825	0.00167247	0.00168071
12714	PI(18:1/20:4)	0.9028	MS2 forward	883.53	230.676	0.0158927	0.0149745	0.0155814	0.0154829	0.0117777	0.0122127	0.0144497	0.0128134	0.0150997	0.0149632	0.0148852	0.0149827
12751	PI(18:0/20:4)	0.9607	MS2 forward	885.544	271.641	0.036641	0.0386725	0.0392878	0.0382005	0.0265059	0.0258164	0.0332013	0.0285079	0.0330981	0.0327184	0.033047	0.0329545
12753	PI(18:1/20:3)	0.8561	MS2 forward	885.544	249.23	0.00326392	0.00333673	0.00348413	0.00336159	0.00326812	0.00347816	0.00306455	0.00327028	0.00358061	0.00357929	0.0035864	0.0035821
12796	PI(18:0/20:3)	0.9584	MS2 forward	887.559	291.718	0.0115721	0.011205	0.0163225	0.0130332	0.00557004	0.0102875	0.00578325	0.0072136	0.009324	0.0163001	0.0163947	0.0140062
12837	PI(18:0/20:2)	0.9724	MS2 reverse	889.571	316.074	0.00407145	0.00247627	0.00116896	0.00257223	0.000494701	0.000543824	0.000513086	0.000517204	0.00381166	0.00381615	0.00381899	0.0038156
12873	PI(18:0/20:1)	0.8397	MS2 reverse	891.587	354.052	0.000227199	0.000240936	0.000270262	0.000246132	0.000105713	0.000111593	9.58684e-05	0.000104391	0.000323465	0.000323419	0.000307435	0.000318107
12989	PI(17:0/22:5)	0.7997	MS2 reverse	897.542	251.03	0.00045651	0.000459567	0.000494437	0.000470172	0.000488367	0.000369526	0.000374222	0.000410705	0.000563666	0.00045914	0.000466063	0.00049629
13157	PI(20:4/20:4)	0.6905	MS2 reverse	905.51	187.804	8.4469e-05	9.1422e-05	9.49458e-05	9.02789e-05	0.000121486	0.000120602	0.00018733	0.000143139	0.000100303	0.000100692	0.000106051	0.000102349
13195	PI(18:1/22:6)	0.7326	MS2 forward	907.527	218.536	0.000753504	0.000837384	0.000868421	0.00081977	0.000749827	0.000766001	0.000700764	0.000738864	0.00082708	0.000836617	0.000846919	0.000836872
13232	PI(18:0/22:6)	0.9224	MS2 forward	909.544	259.232	0.00283028	0.00291568	0.00298173	0.00290923	0.00227651	0.0022375	0.0020139	0.00217597	0.00312764	0.00462718	0.00457431	0.00410971
13274	PI(18:0/22:5)	0.9756	MS2 reverse	911.558	273.22	0.00227115	0.00222397	0.00242837	0.00230783	0.00193995	0.00133286	0.00175823	0.00167701	0.002167	0.00208386	0.00214196	0.00213094
13309	PI(18:0/22:4)	0.8785	MS2 forward	913.573	303.411	0.00119052	0.00174318	0.0013229	0.00141887	0.000485908	0.00050256	0.000509811	0.000499426	0.00107474	0.00105778	0.00109799	0.00107684
13773	PI(20:1/22:6)	0.7143	MS2 reverse	935.585	315.263	2.54671e-05	2.39876e-05	2.2091e-05	2.38486e-05	5.58184e-06	5.15521e-06	5.26692e-06	5.33465e-06	5.53035e-05	5.81227e-05	5.45213e-05	5.59825e-05
